# Supplementary material for: Confirmation of the stereochemistry of spiroviolene
Source: Beilstein J Org Chem. 2024 Apr 18;20:852–8. doi: 10.3762/bjoc.20.77 (PMC11035986; doi:10.3762/bjoc.20.77)
Supplement: File 2 — Crystallographic information file of compound 13. [file Beilstein_J_Org_Chem-20-852-s002.cif]

data_sp_2a_auto
_audit_creation_date               2022-09-14
_audit_creation_method
;
Olex2 1.3
(compiled 2020.11.12 svn.r5f609507 for OlexSys, GUI svn.r6226)
;
_shelx_SHELXL_version_number       '2018/3'
_audit_contact_author_address      ?
_audit_contact_author_email        ?
_audit_contact_author_name         ''
_audit_contact_author_phone        ?
_publ_contact_author_id_orcid      ?
_publ_section_references
;
Dolomanov, O.V., Bourhis, L.J., Gildea, R.J, Howard, J.A.K. & Puschmann, H.
 (2009), J. Appl. Cryst. 42, 339-341.

Sheldrick, G.M. (2015). Acta Cryst. A71, 3-8.

Sheldrick, G.M. (2015). Acta Cryst. C71, 3-8.
;
_chemical_name_common              ?
_chemical_name_systematic          ?
_chemical_formula_moiety           'C26 H36 N4 O4'
_chemical_formula_sum              'C26 H36 N4 O4'
_chemical_formula_weight           468.59
_chemical_absolute_configuration   ad
_chemical_melting_point            ?
_chemical_oxdiff_formula           C26N4O4
loop_
  _atom_type_symbol
  _atom_type_description
  _atom_type_scat_dispersion_real
  _atom_type_scat_dispersion_imag
  _atom_type_scat_source
 'C' 'C' 0.0181 0.0091 'International Tables Vol C Tables 4.2.6.8 and 6.1.1.4'
 'H' 'H' 0.0000 0.0000 'International Tables Vol C Tables 4.2.6.8 and 6.1.1.4'
 'N' 'N' 0.0311 0.0180 'International Tables Vol C Tables 4.2.6.8 and 6.1.1.4'
 'O' 'O' 0.0492 0.0322 'International Tables Vol C Tables 4.2.6.8 and 6.1.1.4'

_shelx_space_group_comment
;
The symmetry employed for this shelxl refinement is uniquely defined
by the following loop, which should always be used as a source of
symmetry information in preference to the above space-group names.
They are only intended as comments.
;
_space_group_crystal_system        'monoclinic'
_space_group_IT_number             5
_space_group_name_H-M_alt          'C 1 2 1'
_space_group_name_Hall             'C 2y'
loop_
  _space_group_symop_operation_xyz
 'x, y, z'
 '-x, y, -z'
 'x+1/2, y+1/2, z'
 '-x+1/2, y+1/2, -z'

_cell_length_a                     18.5331(3)
_cell_length_b                     8.16904(10)
_cell_length_c                     33.4838(4)
_cell_angle_alpha                  90
_cell_angle_beta                   102.1517(13)
_cell_angle_gamma                  90
_cell_volume                       4955.79(11)
_cell_formula_units_Z              8
_cell_measurement_reflns_used      17003
_cell_measurement_temperature      99.98(11)
_cell_measurement_theta_max        76.2610
_cell_measurement_theta_min        4.0190
_shelx_estimated_absorpt_T_max     0.986
_shelx_estimated_absorpt_T_min     0.770
_exptl_absorpt_coefficient_mu      0.689
_exptl_absorpt_correction_T_max    1.00000
_exptl_absorpt_correction_T_min    0.53320
_exptl_absorpt_correction_type     multi-scan
_exptl_absorpt_process_details
;
CrysAlisPro 1.171.42.63a (Rigaku Oxford Diffraction, 2022)
Empirical absorption correction using spherical harmonics,
implemented in SCALE3 ABSPACK scaling algorithm.
;
_exptl_absorpt_special_details     ?
_exptl_crystal_colour              yellow
_exptl_crystal_colour_primary      yellow
_exptl_crystal_density_diffrn      1.256
_exptl_crystal_density_meas        ?
_exptl_crystal_density_method      ?
_exptl_crystal_description         cube
_exptl_crystal_F_000               2016
_exptl_crystal_size_max            0.4
_exptl_crystal_size_mid            0.03
_exptl_crystal_size_min            0.02
_exptl_transmission_factor_max     ?
_exptl_transmission_factor_min     ?
_diffrn_reflns_av_R_equivalents    0.0367
_diffrn_reflns_av_unetI/netI       0.0343
_diffrn_reflns_Laue_measured_fraction_full  0.998
_diffrn_reflns_Laue_measured_fraction_max  0.992
_diffrn_reflns_limit_h_max         22
_diffrn_reflns_limit_h_min         -22
_diffrn_reflns_limit_k_max         9
_diffrn_reflns_limit_k_min         -9
_diffrn_reflns_limit_l_max         41
_diffrn_reflns_limit_l_min         -33
_diffrn_reflns_number              31246
_diffrn_reflns_point_group_measured_fraction_full  0.991
_diffrn_reflns_point_group_measured_fraction_max  0.979
_diffrn_reflns_theta_full          67.684
_diffrn_reflns_theta_max           72.095
_diffrn_reflns_theta_min           4.052
_diffrn_ambient_environment        N~2~
_diffrn_ambient_temperature        99.98(11)
_diffrn_detector                   'Hybrid Pixel Array Detector'
_diffrn_detector_area_resol_mean   10.0000
_diffrn_detector_type              HyPix
_diffrn_measured_fraction_theta_full  0.9994
_diffrn_measured_fraction_theta_max  0.9759
_diffrn_measurement_details
;
List of Runs (angles in degrees, time in seconds):

  # Type    Start    End  Width  t~exp~   \w     \q     \k     \f   Frames
--------------------------------------------------------------------------
  1  \w   -107.00 -49.00   0.50    1.07    --  -47.85-163.00  39.00  116
  2  \w     61.00  88.00   0.50    1.07    --   47.85-163.00  39.00   54
  3  \w     66.00  91.00   0.50    1.07    --   47.85 163.00  65.00   50
  4  \w     49.00  88.00   0.50    1.07    --   47.85-116.00-171.00   78
  5  \w   -109.00 -41.00   0.50    4.27    -- -104.50 116.00 -83.00  136
  6  \w   -150.00-125.00   0.50    4.27    -- -104.50-116.00-171.00   50
  7  \w    -92.00 -66.00   0.50    4.27    -- -104.50 163.00  65.00   52
  8  \w     38.00 109.00   0.50    4.27    --  106.59-116.00-171.00  142
  9  \w     64.00  90.00   0.50    4.27    --  106.59-163.00  39.00   52
 10  \w     95.00 131.00   0.50    4.27    --  106.59 116.00 -83.00   72
 11  \w    -21.00  27.00   0.50    1.07    --  -47.85  19.00 -60.00   96
 12  \w    -39.00  25.00   0.50    1.07    --  -47.85  37.00  60.00  128
 13  \w     25.00 117.00   0.50    1.07    --   47.85  77.00 -90.00  184
 14  \w    -22.00  28.00   0.50    1.07    --   47.85 -19.00-180.00  100
 15  \w    -23.00  27.00   0.50    1.07    --   47.85 -19.00 120.00  100
 16  \w   -108.00 -72.00   0.50    4.27    -- -104.50 112.00  20.67   72
 17  \w    -89.00 -39.00   0.50    4.27    -- -104.50 125.00-150.00  100
 18  \w    -64.00 -32.00   0.50    4.27    -- -104.50  61.00 -90.00   64
 19  \w   -174.00-107.00   0.50    4.27    -- -104.50 -30.00 -30.00  134
 20  \w   -174.00-147.00   0.50    4.27    -- -104.50 -30.00  90.00   54
 21  \w   -123.00 -32.00   0.50    4.27    -- -104.50 140.00  53.39  182
 22  \w   -173.00 -74.00   0.50    4.27    -- -104.50-125.00-120.00  198
 23  \w   -118.00 -93.00   0.50    4.27    -- -104.50 -30.00  90.00   50
 24  \w   -172.00 -97.00   0.50    4.27    -- -104.50 -49.00 -78.73  150
 25  \w    -68.00 -33.00   0.50    4.27    -- -104.50  61.00 120.00   70
 26  \w    -68.00 -43.00   0.50    4.27    -- -104.50  61.00-120.00   50
 27  \w    -67.00 -38.00   0.50    4.27    -- -104.50  61.00  90.00   58
 28  \w     42.00 111.00   0.50    4.27    --  106.59-125.00   0.00  138
 29  \w     79.00 105.00   0.50    4.27    --  106.59 -94.00-180.00   52
 30  \w     73.00 107.00   0.50    4.27    --  106.59 -77.00-180.00   68
 31  \w     70.00  99.00   0.50    4.27    --  106.59 -94.00   0.00   58
 32  \w     95.00 141.00   0.50    4.27    --  106.59  61.00-120.00   92
 33  \w     36.00  66.00   0.50    4.27    --  106.59 -77.00-180.00   60
 34  \w    140.00 176.00   0.50    4.27    --  106.59 125.00-150.00   72
 35  \w     84.00 173.00   0.50    4.27    --  106.59  77.00 -30.00  178
 36  \w     50.00 104.00   0.50    4.27    --  106.59 -94.00  30.00  108
 37  \w    108.00 134.00   0.50    4.27    --  106.59 125.00-150.00   52
 38  \w     34.00  75.00   0.50    4.27    --  106.59 -61.00-120.00   82
 39  \w     96.00 176.00   0.50    4.27    --  106.59  61.00   0.00  160
;
_diffrn_measurement_device         'four-circle diffractometer'
_diffrn_measurement_device_type    'XtaLAB Synergy R, HyPix'
_diffrn_measurement_method         '\w scans'
_diffrn_orient_matrix_type        
 'CrysAlisPro convention (1999,Acta A55,543-557)'
_diffrn_orient_matrix_UB_11        0.0677971000
_diffrn_orient_matrix_UB_12        0.1137975000
_diffrn_orient_matrix_UB_13        0.0072763000
_diffrn_orient_matrix_UB_21        -0.0506157000
_diffrn_orient_matrix_UB_22        0.1476303000
_diffrn_orient_matrix_UB_23        -0.0142579000
_diffrn_orient_matrix_UB_31        -0.0084368000
_diffrn_orient_matrix_UB_32        0.0286427000
_diffrn_orient_matrix_UB_33        0.0442575000
_diffrn_oxdiff_digest_frames
;
01ed1dc2b8e64a210bcdcb03481ef02595000297146
;
_diffrn_oxdiff_digest_hkl
;
01d45dcd308aff4ce3e9bf81fe922b9a8eb83e
;
_diffrn_radiation_monochromator    mirror
_diffrn_radiation_probe            x-ray
_diffrn_radiation_type             'Cu K\a'
_diffrn_radiation_wavelength       1.54184
_diffrn_source                     'Rotating-anode X-ray tube'
_diffrn_source_type                'PhotonJet R (Cu) X-ray Source'
_reflns_Friedel_coverage           0.837
_reflns_Friedel_fraction_full      0.984
_reflns_Friedel_fraction_max       0.964
_reflns_number_gt                  8997
_reflns_number_total               9556
_reflns_odcompleteness_completeness  99.94
_reflns_odcompleteness_iscentric   1
_reflns_odcompleteness_theta       66.97
_reflns_special_details
;
 Reflections were merged by SHELXL according to the crystal
 class for the calculation of statistics and refinement.
 
 _reflns_Friedel_fraction is defined as the number of unique
 Friedel pairs measured divided by the number that would be
 possible theoretically, ignoring centric projections and
 systematic absences.
;
_reflns_threshold_expression       'I > 2\s(I)'
_computing_cell_refinement         'CrysAlisPro 1.171.42.63a (Rigaku OD, 2022)'
_computing_data_collection         'CrysAlisPro 1.171.42.63a (Rigaku OD, 2022)'
_computing_data_reduction          'CrysAlisPro 1.171.42.63a (Rigaku OD, 2022)'
_computing_molecular_graphics      'Olex2 1.3 (Dolomanov et al., 2009)'
_computing_publication_material    'Olex2 1.3 (Dolomanov et al., 2009)'
_computing_structure_refinement    'SHELXL 2018/3 (Sheldrick, 2015)'
_computing_structure_solution      'SHELXT 2018/2 (Sheldrick, 2018)'
_refine_diff_density_max           0.576
_refine_diff_density_min           -0.211
_refine_diff_density_rms           0.036
_refine_ls_abs_structure_details
;
 Flack x determined using 3880 quotients [(I+)-(I-)]/[(I+)+(I-)]
 (Parsons, Flack and Wagner, Acta Cryst. B69 (2013) 249-259).
;
_refine_ls_abs_structure_Flack     0.02(5)
_refine_ls_extinction_coef         0.00024(4)
_refine_ls_extinction_expression  
 'Fc^*^=kFc[1+0.001xFc^2^\l^3^/sin(2\q)]^-1/4^'
_refine_ls_extinction_method       'SHELXL-2018/3 (Sheldrick 2018)'
_refine_ls_goodness_of_fit_ref     1.024
_refine_ls_hydrogen_treatment      constr
_refine_ls_matrix_type             full
_refine_ls_number_parameters       645
_refine_ls_number_reflns           9556
_refine_ls_number_restraints       1
_refine_ls_R_factor_all            0.0380
_refine_ls_R_factor_gt             0.0342
_refine_ls_restrained_S_all        1.024
_refine_ls_shift/su_max            0.009
_refine_ls_shift/su_mean           0.001
_refine_ls_structure_factor_coef   Fsqd
_refine_ls_weighting_details      
 'w=1/[\s^2^(Fo^2^)+(0.0433P)^2^+2.0206P] where P=(Fo^2^+2Fc^2^)/3'
_refine_ls_weighting_scheme        calc
_refine_ls_wR_factor_gt            0.0825
_refine_ls_wR_factor_ref           0.0841
_refine_special_details            ?
_olex2_refinement_description
;
1. Fixed Uiso
 At 1.2 times of:
  All C(H) groups, All C(H,H) groups, All C(H,H,H,H) groups, All N(H) groups
 At 1.5 times of:
  All C(H,H,H) groups
2. Others
 Sof(H4bc)=Sof(H4bd)=Sof(C5A)=Sof(H5Aa)=Sof(H5Ab)=1-FVAR(1)
 Sof(H4aa)=Sof(H4ab)=Sof(C5)=Sof(H5a)=Sof(H5b)=FVAR(1)
 Sof(C32A)=Sof(H32d)=Sof(H32e)=Sof(H32f)=1-FVAR(2)
 Sof(C32)=Sof(H32a)=Sof(H32b)=Sof(H32c)=FVAR(2)
3.a Ternary CH refined with riding coordinates:
 C1(H1), C7(H7), C42(H42), C13(H13), C35(H35), C41(H41), C47(H47), C44(H44),
 C10(H10), C8(H8)
3.b Secondary CH2 refined with riding coordinates:
 C2(H2a,H2b), C45(H45a,H45b), C49(H49a,H49b), C15(H15a,H15b), C39(H39a,H39b),
 C36(H36a,H36b), C11(H11a,H11b), C12(H12a,H12b), C4(H4aa,H4ab), C4(H4bc,H4bd),
 C46(H46a,H46b), C38(H38a,H38b), C5(H5a,H5b), C5A(H5Aa,H5Ab)
3.c Aromatic/amide H refined with riding coordinates:
 N51(H51), N17(H17), C56(H56), C53(H53), C20(H20), C54(H54), C22(H22), C19(H19)
3.d Idealised Me refined as rotating group:
 C67(H67a,H67b,H67c), C65(H65a,H65b,H65c), C31(H31a,H31b,H31c), C30(H30a,H30b,
 H30c), C68(H68a,H68b,H68c), C64(H64a,H64b,H64c), C33(H33a,H33b,H33c), C34(H34a,
 H34b,H34c), C66(H66a,H66b,H66c), C32(H32a,H32b,H32c), C32A(H32d,H32e,H32f)
;
_atom_sites_solution_hydrogens     geom
_atom_sites_solution_primary       dual
_atom_sites_solution_secondary     ?
loop_
  _atom_site_label
  _atom_site_type_symbol
  _atom_site_fract_x
  _atom_site_fract_y
  _atom_site_fract_z
  _atom_site_U_iso_or_equiv
  _atom_site_adp_type
  _atom_site_occupancy
  _atom_site_site_symmetry_order
  _atom_site_calc_flag
  _atom_site_refinement_flags_posn
  _atom_site_refinement_flags_adp
  _atom_site_refinement_flags_occupancy
  _atom_site_disorder_assembly
  _atom_site_disorder_group
 O26 O 0.80945(10) 0.4993(2) 0.72737(5) 0.0339(4) Uani 1 1 d . . . . .
 O60 O 0.41356(9) 0.4290(2) 0.76698(5) 0.0310(4) Uani 1 1 d . . . . .
 O25 O 0.71905(12) 0.4264(2) 0.67845(5) 0.0363(4) Uani 1 1 d . . . . .
 O59 O 0.41502(11) 0.5993(2) 0.81659(5) 0.0374(4) Uani 1 1 d . . . . .
 N51 N 0.29810(10) 0.4122(2) 0.70686(5) 0.0198(4) Uani 1 1 d . . . . .
 H51 H 0.345731 0.391559 0.713522 0.024 Uiso 1 1 calc R U . . .
 N50 N 0.25545(10) 0.3418(2) 0.67202(5) 0.0180(3) Uani 1 1 d . . . . .
 N24 N 0.74299(12) 0.4983(2) 0.71062(6) 0.0269(4) Uani 1 1 d . . . . .
 N17 N 0.78423(10) 0.6657(2) 0.78972(5) 0.0219(4) Uani 1 1 d . . . . .
 H17 H 0.818075 0.607755 0.781180 0.026 Uiso 1 1 calc R U . . .
 O63 O 0.10020(12) 0.8607(2) 0.79172(6) 0.0406(5) Uani 1 1 d . . . . .
 O29 O 0.47509(12) 0.5961(2) 0.67099(6) 0.0465(5) Uani 1 1 d . . . . .
 O28 O 0.44413(11) 0.7328(3) 0.72048(7) 0.0472(5) Uani 1 1 d . . . . .
 N58 N 0.38327(11) 0.5331(2) 0.78494(6) 0.0258(4) Uani 1 1 d . . . . .
 O62 O 0.20507(13) 0.8852(2) 0.83491(5) 0.0425(5) Uani 1 1 d . . . . .
 N16 N 0.80264(10) 0.7558(2) 0.82561(5) 0.0212(4) Uani 1 1 d . . . . .
 N27 N 0.49004(12) 0.6656(3) 0.70443(7) 0.0362(5) Uani 1 1 d . . . . .
 N61 N 0.16618(14) 0.8294(2) 0.80343(6) 0.0332(5) Uani 1 1 d . . . . .
 C40 C 0.12885(11) 0.1612(3) 0.55722(6) 0.0182(4) Uani 1 1 d . . . . .
 C52 C 0.26712(12) 0.5115(3) 0.73043(6) 0.0189(4) Uani 1 1 d . . . . .
 C6 C 0.84877(13) 0.9943(3) 0.94329(8) 0.0275(5) Uani 1 1 d . . . . .
 C1 C 0.94155(11) 0.6710(3) 0.91371(6) 0.0217(4) Uani 1 1 d . . . . .
 H1 H 0.979521 0.720367 0.936153 0.026 Uiso 1 1 calc R U . . .
 C57 C 0.30681(13) 0.5759(3) 0.76839(6) 0.0219(4) Uani 1 1 d . . . . .
 C48 C 0.29315(11) 0.2710(2) 0.64921(6) 0.0162(4) Uani 1 1 d . . . . .
 C55 C 0.20054(14) 0.7200(3) 0.77847(7) 0.0255(5) Uani 1 1 d . . . . .
 C18 C 0.71429(12) 0.6676(3) 0.76815(6) 0.0205(4) Uani 1 1 d . . . . .
 C7 C 0.83268(12) 0.8467(3) 0.91303(6) 0.0209(4) Uani 1 1 d . . . . .
 H7 H 0.784784 0.866064 0.893377 0.025 Uiso 1 1 calc R U . . .
 C42 C 0.25668(11) 0.1834(2) 0.61027(6) 0.0151(4) Uani 1 1 d . . . . .
 H42 H 0.245816 0.066642 0.615770 0.018 Uiso 1 1 calc R U . . .
 C37 C 0.21878(12) 0.3939(3) 0.55747(6) 0.0202(4) Uani 1 1 d . . . . .
 C56 C 0.27321(14) 0.6789(3) 0.79170(6) 0.0252(5) Uani 1 1 d . . . . .
 H56 H 0.300475 0.720988 0.816826 0.030 Uiso 1 1 calc R U . . .
 C13 C 1.04171(12) 0.6773(3) 0.86918(7) 0.0247(4) Uani 1 1 d . . . . .
 H13 H 1.019799 0.744254 0.844621 0.030 Uiso 1 1 calc R U . . .
 C53 C 0.19208(13) 0.5590(3) 0.71814(6) 0.0226(4) Uani 1 1 d . . . . .
 H53 H 0.163954 0.519862 0.692907 0.027 Uiso 1 1 calc R U . . .
 C20 C 0.58664(13) 0.7492(3) 0.76337(7) 0.0262(5) Uani 1 1 d . . . . .
 H20 H 0.550170 0.804032 0.774502 0.031 Uiso 1 1 calc R U . . .
 C54 C 0.15923(13) 0.6596(3) 0.74160(7) 0.0256(5) Uani 1 1 d . . . . .
 H54 H 0.108685 0.688343 0.732941 0.031 Uiso 1 1 calc R U . . .
 C23 C 0.69135(13) 0.5872(3) 0.72985(6) 0.0225(4) Uani 1 1 d . . . . .
 C22 C 0.61815(13) 0.5883(3) 0.70896(6) 0.0255(5) Uani 1 1 d . . . . .
 H22 H 0.603846 0.534482 0.683365 0.031 Uiso 1 1 calc R U . . .
 C35 C 0.31761(11) 0.1961(2) 0.58526(6) 0.0162(4) Uani 1 1 d . . . . .
 H35 H 0.311474 0.110270 0.563506 0.019 Uiso 1 1 calc R U . . .
 C41 C 0.18813(11) 0.2699(2) 0.58546(6) 0.0164(4) Uani 1 1 d . . . . .
 H41 H 0.163721 0.332476 0.604618 0.020 Uiso 1 1 calc R U . . .
 C43 C 0.39083(11) 0.1746(3) 0.61648(6) 0.0178(4) Uani 1 1 d . . . . .
 C2 C 0.88458(12) 0.5692(3) 0.93077(7) 0.0256(5) Uani 1 1 d . . . . .
 H2A H 0.861852 0.485233 0.910700 0.031 Uiso 1 1 calc R U . . .
 H2B H 0.908704 0.513459 0.956357 0.031 Uiso 1 1 calc R U . . .
 C47 C 0.46072(11) 0.2408(3) 0.60360(6) 0.0215(4) Uani 1 1 d . . . . .
 H47 H 0.460882 0.363169 0.604605 0.026 Uiso 1 1 calc R U . . .
 C67 C 0.06307(12) 0.1286(3) 0.57691(7) 0.0258(5) Uani 1 1 d . . . . .
 H67A H 0.079595 0.067561 0.602399 0.039 Uiso 1 1 calc R U . . .
 H67B H 0.025983 0.064291 0.558177 0.039 Uiso 1 1 calc R U . . .
 H67C H 0.041412 0.232953 0.582809 0.039 Uiso 1 1 calc R U . . .
 C21 C 0.56703(12) 0.6682(3) 0.72592(7) 0.0260(5) Uani 1 1 d . . . . .
 C65 C 0.47051(13) 0.1835(3) 0.56154(7) 0.0274(5) Uani 1 1 d . . . . .
 H65A H 0.477621 0.064626 0.561910 0.041 Uiso 1 1 calc R U . . .
 H65B H 0.513735 0.237365 0.554874 0.041 Uiso 1 1 calc R U . . .
 H65C H 0.426433 0.211923 0.540921 0.041 Uiso 1 1 calc R U . . .
 C45 C 0.49637(13) 0.0001(3) 0.64653(7) 0.0262(5) Uani 1 1 d . . . . .
 H45A H 0.509378 -0.023183 0.676194 0.031 Uiso 1 1 calc R U . . .
 H45B H 0.520346 -0.082858 0.632108 0.031 Uiso 1 1 calc R U . . .
 C3 C 0.82542(12) 0.6902(3) 0.93900(6) 0.0224(4) Uani 1 1 d . . . . .
 C9 C 0.97743(12) 0.5812(3) 0.88247(6) 0.0224(4) Uani 1 1 d . . . . .
 C49 C 0.37591(11) 0.2704(3) 0.65401(6) 0.0194(4) Uani 1 1 d . . . . .
 H49A H 0.399801 0.215421 0.679755 0.023 Uiso 1 1 calc R U . . .
 H49B H 0.395081 0.383572 0.654274 0.023 Uiso 1 1 calc R U . . .
 C15 C 0.91285(12) 0.5717(3) 0.84432(7) 0.0242(5) Uani 1 1 d . . . . .
 H15A H 0.931459 0.582347 0.818815 0.029 Uiso 1 1 calc R U . . .
 H15B H 0.886004 0.466629 0.843729 0.029 Uiso 1 1 calc R U . . .
 C31 C 1.08710(13) 0.7917(3) 0.90094(7) 0.0290(5) Uani 1 1 d . . . . .
 H31A H 1.055517 0.880215 0.907163 0.043 Uiso 1 1 calc R U . . .
 H31B H 1.127805 0.838202 0.890104 0.043 Uiso 1 1 calc R U . . .
 H31C H 1.107089 0.730008 0.925925 0.043 Uiso 1 1 calc R U . . .
 C39 C 0.10751(13) 0.2683(3) 0.51882(7) 0.0313(5) Uani 1 1 d . . . . .
 H39A H 0.085436 0.201432 0.494685 0.038 Uiso 1 1 calc R U . . .
 H39B H 0.071952 0.354408 0.522622 0.038 Uiso 1 1 calc R U . . .
 C36 C 0.30336(11) 0.3687(3) 0.56667(6) 0.0198(4) Uani 1 1 d . . . . .
 H36A H 0.322399 0.377231 0.541248 0.024 Uiso 1 1 calc R U . . .
 H36B H 0.328140 0.452501 0.586192 0.024 Uiso 1 1 calc R U . . .
 C19 C 0.65867(13) 0.7490(3) 0.78390(7) 0.0236(4) Uani 1 1 d . . . . .
 H19 H 0.671788 0.804600 0.809307 0.028 Uiso 1 1 calc R U . . .
 C11 C 1.05316(14) 0.3748(3) 0.86159(8) 0.0306(5) Uani 1 1 d . . . . .
 H11A H 1.020090 0.337847 0.835991 0.037 Uiso 1 1 calc R U . . .
 H11B H 1.091120 0.289819 0.870745 0.037 Uiso 1 1 calc R U . . .
 C44 C 0.41046(12) -0.0047(3) 0.63081(6) 0.0204(4) Uani 1 1 d . . . . .
 H44 H 0.387661 -0.026726 0.654815 0.025 Uiso 1 1 calc R U . . .
 C10 C 1.00936(13) 0.4097(3) 0.89465(7) 0.0271(5) Uani 1 1 d . . . . .
 H10 H 0.968017 0.329125 0.892174 0.033 Uiso 1 1 calc R U . . .
 C30 C 1.05836(14) 0.3981(3) 0.93736(8) 0.0336(5) Uani 1 1 d . . . . .
 H30A H 1.102453 0.465832 0.938682 0.050 Uiso 1 1 calc R U . . .
 H30B H 1.073100 0.284002 0.943271 0.050 Uiso 1 1 calc R U . . .
 H30C H 1.030963 0.437185 0.957540 0.050 Uiso 1 1 calc R U . . .
 C8 C 0.89194(12) 0.8031(3) 0.88900(6) 0.0204(4) Uani 1 1 d . . . . .
 H8 H 0.921314 0.901757 0.884681 0.024 Uiso 1 1 calc R U . . .
 C14 C 0.86346(12) 0.7140(3) 0.84925(6) 0.0206(4) Uani 1 1 d . . . . .
 C68 C 0.19938(14) 0.5709(3) 0.56590(9) 0.0343(6) Uani 1 1 d . . . . .
 H68A H 0.145679 0.585027 0.558949 0.051 Uiso 1 1 calc R U . . .
 H68B H 0.222356 0.645257 0.549255 0.051 Uiso 1 1 calc R U . . .
 H68C H 0.217684 0.595885 0.594893 0.051 Uiso 1 1 calc R U . . .
 C64 C 0.38562(13) -0.1400(3) 0.59942(7) 0.0266(5) Uani 1 1 d . . . . .
 H64A H 0.331592 -0.141970 0.591856 0.040 Uiso 1 1 calc R U . . .
 H64B H 0.403700 -0.245835 0.611204 0.040 Uiso 1 1 calc R U . . .
 H64C H 0.405649 -0.118841 0.575054 0.040 Uiso 1 1 calc R U . . .
 C12 C 1.08923(14) 0.5402(3) 0.85532(8) 0.0321(5) Uani 1 1 d . . . . .
 H12A H 1.090995 0.554896 0.826193 0.038 Uiso 1 1 calc R U . . .
 H12B H 1.140294 0.544339 0.871744 0.038 Uiso 1 1 calc R U . . .
 C4 C 0.8431(2) 0.7536(4) 0.98327(8) 0.0467(8) Uani 1 1 d . . . . .
 H4AA H 0.813561 0.694710 1.000163 0.056 Uiso 0.779(10) 1 calc R U P A 1
 H4AB H 0.896111 0.739659 0.995666 0.056 Uiso 0.779(10) 1 calc R U P A 1
 H4BC H 0.796562 0.754233 0.993388 0.056 Uiso 0.221(10) 1 calc R U P A 2
 H4BD H 0.876564 0.673843 1.000100 0.056 Uiso 0.221(10) 1 calc R U P A 2
 C33 C 0.92715(16) 1.0564(4) 0.95173(9) 0.0454(7) Uani 1 1 d . . . . .
 H33A H 0.960665 0.968614 0.963955 0.068 Uiso 1 1 calc R U . . .
 H33B H 0.931902 1.149210 0.970643 0.068 Uiso 1 1 calc R U . . .
 H33C H 0.939807 1.091629 0.926082 0.068 Uiso 1 1 calc R U . . .
 C34 C 0.74894(14) 0.6150(3) 0.92794(9) 0.0358(6) Uani 1 1 d . . . . .
 H34A H 0.712567 0.693197 0.933976 0.054 Uiso 1 1 calc R U . . .
 H34B H 0.747633 0.515015 0.943940 0.054 Uiso 1 1 calc R U . . .
 H34C H 0.737216 0.588252 0.898757 0.054 Uiso 1 1 calc R U . . .
 C46 C 0.52212(12) 0.1734(3) 0.63778(7) 0.0255(5) Uani 1 1 d . . . . .
 H46A H 0.528266 0.242934 0.662485 0.031 Uiso 1 1 calc R U . . .
 H46B H 0.569656 0.168827 0.628786 0.031 Uiso 1 1 calc R U . . .
 C38 C 0.18076(14) 0.3437(4) 0.51392(7) 0.0342(6) Uani 1 1 d . . . . .
 H38A H 0.172257 0.440033 0.495600 0.041 Uiso 1 1 calc R U . . .
 H38B H 0.210926 0.262718 0.502670 0.041 Uiso 1 1 calc R U . . .
 C66 C 0.15805(13) -0.0044(3) 0.54609(8) 0.0318(5) Uani 1 1 d . . . . .
 H66A H 0.200008 0.013198 0.533006 0.048 Uiso 1 1 calc R U . . .
 H66B H 0.118839 -0.062596 0.527204 0.048 Uiso 1 1 calc R U . . .
 H66C H 0.173994 -0.069759 0.570921 0.048 Uiso 1 1 calc R U . . .
 C32 C 0.8018(2) 1.1423(4) 0.92282(12) 0.0350(12) Uani 0.769(10) 1 d . . P A 1
 H32A H 0.818012 1.173544 0.897849 0.053 Uiso 0.769(10) 1 calc R U P A 1
 H32B H 0.808330 1.235126 0.941789 0.053 Uiso 0.769(10) 1 calc R U P A 1
 H32C H 0.749589 1.111157 0.915991 0.053 Uiso 0.769(10) 1 calc R U P A 1
 C5 C 0.8227(2) 0.9312(4) 0.97972(10) 0.0324(11) Uani 0.779(10) 1 d . . P A 1
 H5A H 0.768615 0.944729 0.975958 0.039 Uiso 0.779(10) 1 calc R U P A 1
 H5B H 0.846967 0.991074 1.004647 0.039 Uiso 0.779(10) 1 calc R U P A 1
 C5A C 0.8718(7) 0.8928(12) 0.9896(3) 0.018(3) Uani 0.221(10) 1 d . . P A 2
 H5AA H 0.926077 0.883752 0.998571 0.021 Uiso 0.221(10) 1 calc R U P A 2
 H5AB H 0.852110 0.951559 1.010808 0.021 Uiso 0.221(10) 1 calc R U P A 2
 C32A C 0.7866(6) 1.1035(13) 0.9498(4) 0.030(4) Uani 0.231(10) 1 d . . P A 2
 H32D H 0.761308 1.149639 0.923508 0.045 Uiso 0.231(10) 1 calc R U P A 2
 H32E H 0.806523 1.192517 0.968479 0.045 Uiso 0.231(10) 1 calc R U P A 2
 H32F H 0.751450 1.039372 0.961502 0.045 Uiso 0.231(10) 1 calc R U P A 2

loop_
  _atom_site_aniso_label
  _atom_site_aniso_U_11
  _atom_site_aniso_U_22
  _atom_site_aniso_U_33
  _atom_site_aniso_U_23
  _atom_site_aniso_U_13
  _atom_site_aniso_U_12
 O26 0.0369(10) 0.0368(9) 0.0301(9) 0.0018(7) 0.0119(8) 0.0075(8)
 O60 0.0253(8) 0.0401(10) 0.0259(8) -0.0041(7) 0.0014(6) 0.0001(7)
 O25 0.0613(12) 0.0290(9) 0.0223(8) -0.0052(7) 0.0172(8) -0.0109(9)
 O59 0.0383(10) 0.0458(11) 0.0236(8) -0.0090(8) -0.0033(7) -0.0127(8)
 N51 0.0179(9) 0.0248(9) 0.0159(8) -0.0038(7) 0.0019(7) -0.0017(7)
 N50 0.0210(9) 0.0195(8) 0.0134(8) -0.0002(6) 0.0033(6) -0.0019(7)
 N24 0.0416(12) 0.0208(9) 0.0208(9) 0.0034(7) 0.0122(8) -0.0022(8)
 N17 0.0214(9) 0.0250(9) 0.0186(8) 0.0005(7) 0.0029(7) 0.0013(7)
 O63 0.0547(13) 0.0298(9) 0.0467(11) 0.0059(8) 0.0319(10) 0.0108(9)
 O29 0.0466(12) 0.0342(10) 0.0451(11) 0.0056(9) -0.0211(9) -0.0164(9)
 O28 0.0240(9) 0.0578(13) 0.0562(12) 0.0218(10) 0.0001(9) -0.0008(9)
 N58 0.0280(10) 0.0298(10) 0.0188(9) -0.0019(7) 0.0028(7) -0.0091(8)
 O62 0.0735(14) 0.0306(10) 0.0301(9) -0.0087(8) 0.0262(9) -0.0036(9)
 N16 0.0233(9) 0.0222(9) 0.0169(8) 0.0020(7) 0.0017(7) -0.0025(7)
 N27 0.0275(11) 0.0318(11) 0.0429(12) 0.0177(10) -0.0072(9) -0.0089(9)
 N61 0.0570(15) 0.0199(10) 0.0306(11) 0.0024(8) 0.0271(10) -0.0008(9)
 C40 0.0155(9) 0.0199(10) 0.0188(9) -0.0019(8) 0.0028(7) -0.0008(8)
 C52 0.0251(11) 0.0186(10) 0.0143(9) 0.0018(8) 0.0068(8) -0.0043(8)
 C6 0.0259(12) 0.0212(11) 0.0356(13) -0.0037(9) 0.0071(10) 0.0019(9)
 C1 0.0173(10) 0.0243(11) 0.0222(10) 0.0060(9) 0.0014(8) -0.0025(9)
 C57 0.0275(11) 0.0205(10) 0.0179(10) 0.0014(8) 0.0057(8) -0.0050(8)
 C48 0.0190(10) 0.0156(9) 0.0141(9) 0.0015(7) 0.0034(7) -0.0014(7)
 C55 0.0413(13) 0.0165(10) 0.0237(11) 0.0011(8) 0.0179(10) 0.0008(9)
 C18 0.0237(10) 0.0191(10) 0.0184(9) 0.0058(8) 0.0038(8) -0.0016(8)
 C7 0.0177(10) 0.0217(10) 0.0219(10) 0.0023(8) 0.0011(8) -0.0008(8)
 C42 0.0160(9) 0.0144(9) 0.0153(9) -0.0015(7) 0.0043(7) -0.0011(7)
 C37 0.0183(10) 0.0204(10) 0.0220(10) 0.0060(8) 0.0046(8) 0.0004(8)
 C56 0.0406(13) 0.0199(10) 0.0176(10) -0.0007(8) 0.0118(9) -0.0075(10)
 C13 0.0220(10) 0.0299(12) 0.0221(10) 0.0006(9) 0.0046(8) -0.0034(9)
 C53 0.0265(11) 0.0230(11) 0.0188(10) 0.0012(8) 0.0058(8) 0.0003(9)
 C20 0.0247(11) 0.0269(12) 0.0271(11) 0.0057(9) 0.0053(9) 0.0020(9)
 C54 0.0301(12) 0.0215(11) 0.0280(11) 0.0061(9) 0.0125(9) 0.0039(9)
 C23 0.0297(12) 0.0207(10) 0.0175(10) 0.0034(8) 0.0057(8) -0.0033(9)
 C22 0.0364(13) 0.0200(11) 0.0183(10) 0.0053(8) 0.0013(9) -0.0097(9)
 C35 0.0150(9) 0.0182(10) 0.0157(9) -0.0013(7) 0.0040(7) 0.0007(7)
 C41 0.0173(10) 0.0161(9) 0.0165(9) -0.0005(7) 0.0051(7) 0.0003(7)
 C43 0.0158(9) 0.0206(10) 0.0171(9) -0.0012(8) 0.0037(7) 0.0008(8)
 C2 0.0223(11) 0.0260(11) 0.0295(11) 0.0101(9) 0.0074(9) 0.0003(9)
 C47 0.0158(10) 0.0248(11) 0.0247(11) 0.0011(8) 0.0058(8) 0.0001(8)
 C67 0.0197(10) 0.0330(13) 0.0251(11) -0.0030(9) 0.0061(8) -0.0058(9)
 C21 0.0233(11) 0.0265(11) 0.0247(11) 0.0107(9) -0.0029(9) -0.0067(9)
 C65 0.0209(10) 0.0358(13) 0.0278(11) 0.0004(10) 0.0106(9) 0.0026(9)
 C45 0.0211(11) 0.0250(11) 0.0293(12) -0.0021(9) -0.0016(9) 0.0029(9)
 C3 0.0268(11) 0.0218(11) 0.0191(10) 0.0004(8) 0.0058(8) -0.0038(9)
 C9 0.0199(11) 0.0240(11) 0.0225(10) 0.0030(9) 0.0026(8) -0.0010(9)
 C49 0.0170(10) 0.0229(10) 0.0178(10) -0.0034(8) 0.0028(8) -0.0028(8)
 C15 0.0207(11) 0.0249(11) 0.0254(11) -0.0006(9) 0.0012(9) -0.0014(9)
 C31 0.0225(11) 0.0348(13) 0.0303(12) -0.0039(10) 0.0074(9) -0.0091(10)
 C39 0.0233(11) 0.0427(14) 0.0247(11) 0.0076(10) -0.0023(9) -0.0082(10)
 C36 0.0184(10) 0.0216(10) 0.0203(10) 0.0042(8) 0.0062(8) -0.0014(8)
 C19 0.0261(11) 0.0232(11) 0.0209(10) 0.0008(8) 0.0038(8) -0.0012(9)
 C11 0.0251(12) 0.0312(13) 0.0352(13) 0.0007(10) 0.0055(9) 0.0035(10)
 C44 0.0185(10) 0.0213(10) 0.0199(10) 0.0013(8) 0.0003(8) 0.0021(8)
 C10 0.0212(11) 0.0269(12) 0.0328(12) 0.0053(9) 0.0049(9) 0.0010(9)
 C30 0.0279(12) 0.0378(14) 0.0343(12) 0.0107(10) 0.0050(10) 0.0076(10)
 C8 0.0192(10) 0.0199(10) 0.0210(10) 0.0034(8) 0.0016(8) -0.0025(8)
 C14 0.0203(10) 0.0214(11) 0.0201(10) 0.0044(8) 0.0044(8) -0.0037(8)
 C68 0.0272(12) 0.0211(11) 0.0568(16) 0.0099(11) 0.0139(11) 0.0035(9)
 C64 0.0258(12) 0.0214(11) 0.0282(11) -0.0011(9) -0.0040(9) 0.0030(9)
 C12 0.0247(12) 0.0377(14) 0.0355(13) -0.0066(11) 0.0100(10) -0.0042(10)
 C4 0.088(2) 0.0315(15) 0.0199(12) -0.0008(10) 0.0101(13) 0.0028(14)
 C33 0.0369(15) 0.0571(18) 0.0425(15) -0.0252(14) 0.0090(12) -0.0166(13)
 C34 0.0248(12) 0.0264(12) 0.0602(17) 0.0007(11) 0.0180(12) -0.0020(10)
 C46 0.0160(10) 0.0299(12) 0.0293(11) 0.0010(10) 0.0015(8) 0.0001(9)
 C38 0.0284(13) 0.0523(16) 0.0205(11) 0.0113(10) 0.0021(9) -0.0123(11)
 C66 0.0213(11) 0.0308(12) 0.0400(13) -0.0185(10) -0.0014(10) 0.0015(9)
 C32 0.0378(19) 0.0230(17) 0.039(2) -0.0061(15) -0.0029(15) 0.0075(14)
 C5 0.039(3) 0.0322(18) 0.0264(17) -0.0084(13) 0.0086(16) -0.0007(16)
 C5A 0.024(7) 0.021(5) 0.010(4) 0.001(3) 0.006(4) 0.001(4)
 C32A 0.031(6) 0.027(5) 0.033(7) -0.001(4) 0.007(4) 0.005(4)

_geom_special_details
;
 All esds (except the esd in the dihedral angle between two l.s. planes)
 are estimated using the full covariance matrix.  The cell esds are taken
 into account individually in the estimation of esds in distances, angles
 and torsion angles; correlations between esds in cell parameters are only
 used when they are defined by crystal symmetry.  An approximate (isotropic)
 treatment of cell esds is used for estimating esds involving l.s. planes.
;
loop_
  _geom_bond_atom_site_label_1
  _geom_bond_atom_site_label_2
  _geom_bond_distance
  _geom_bond_site_symmetry_2
  _geom_bond_publ_flag
 O26 N24 1.241(3) . ?
 O60 N58 1.242(3) . ?
 O25 N24 1.225(3) . ?
 O59 N58 1.225(3) . ?
 N51 H51 0.8800 . ?
 N51 N50 1.389(2) . ?
 N51 C52 1.342(3) . ?
 N50 C48 1.277(3) . ?
 N24 C23 1.455(3) . ?
 N17 H17 0.8800 . ?
 N17 N16 1.389(3) . ?
 N17 C18 1.345(3) . ?
 O63 N61 1.230(3) . ?
 O29 N27 1.234(3) . ?
 O28 N27 1.227(3) . ?
 N58 C57 1.451(3) . ?
 O62 N61 1.232(3) . ?
 N16 C14 1.280(3) . ?
 N27 C21 1.457(3) . ?
 N61 C55 1.458(3) . ?
 C40 C41 1.566(3) . ?
 C40 C67 1.527(3) . ?
 C40 C39 1.537(3) . ?
 C40 C66 1.532(3) . ?
 C52 C57 1.428(3) . ?
 C52 C53 1.419(3) . ?
 C6 C7 1.563(3) . ?
 C6 C33 1.508(4) . ?
 C6 C32 1.561(4) . ?
 C6 C5 1.495(4) . ?
 C6 C5A 1.730(10) . ?
 C6 C32A 1.509(11) . ?
 C1 H1 1.0000 . ?
 C1 C2 1.545(3) . ?
 C1 C9 1.538(3) . ?
 C1 C8 1.541(3) . ?
 C57 C56 1.382(3) . ?
 C48 C42 1.516(3) . ?
 C48 C49 1.508(3) . ?
 C55 C56 1.368(4) . ?
 C55 C54 1.399(3) . ?
 C18 C23 1.424(3) . ?
 C18 C19 1.418(3) . ?
 C7 H7 1.0000 . ?
 C7 C3 1.568(3) . ?
 C7 C8 1.534(3) . ?
 C42 H42 1.0000 . ?
 C42 C35 1.545(3) . ?
 C42 C41 1.536(3) . ?
 C37 C41 1.566(3) . ?
 C37 C36 1.546(3) . ?
 C37 C68 1.530(3) . ?
 C37 C38 1.536(3) . ?
 C56 H56 0.9500 . ?
 C13 H13 1.0000 . ?
 C13 C9 1.567(3) . ?
 C13 C31 1.528(3) . ?
 C13 C12 1.554(3) . ?
 C53 H53 0.9500 . ?
 C53 C54 1.365(3) . ?
 C20 H20 0.9500 . ?
 C20 C21 1.397(3) . ?
 C20 C19 1.367(3) . ?
 C54 H54 0.9500 . ?
 C23 C22 1.389(3) . ?
 C22 H22 0.9500 . ?
 C22 C21 1.368(4) . ?
 C35 H35 1.0000 . ?
 C35 C43 1.539(3) . ?
 C35 C36 1.542(3) . ?
 C41 H41 1.0000 . ?
 C43 C47 1.547(3) . ?
 C43 C49 1.554(3) . ?
 C43 C44 1.560(3) . ?
 C2 H2A 0.9900 . ?
 C2 H2B 0.9900 . ?
 C2 C3 1.544(3) . ?
 C47 H47 1.0000 . ?
 C47 C65 1.530(3) . ?
 C47 C46 1.536(3) . ?
 C67 H67A 0.9800 . ?
 C67 H67B 0.9800 . ?
 C67 H67C 0.9800 . ?
 C65 H65A 0.9800 . ?
 C65 H65B 0.9800 . ?
 C65 H65C 0.9800 . ?
 C45 H45A 0.9900 . ?
 C45 H45B 0.9900 . ?
 C45 C44 1.569(3) . ?
 C45 C46 1.542(3) . ?
 C3 C4 1.539(3) . ?
 C3 C34 1.518(3) . ?
 C9 C15 1.558(3) . ?
 C9 C10 1.542(3) . ?
 C49 H49A 0.9900 . ?
 C49 H49B 0.9900 . ?
 C15 H15A 0.9900 . ?
 C15 H15B 0.9900 . ?
 C15 C14 1.510(3) . ?
 C31 H31A 0.9800 . ?
 C31 H31B 0.9800 . ?
 C31 H31C 0.9800 . ?
 C39 H39A 0.9900 . ?
 C39 H39B 0.9900 . ?
 C39 C38 1.530(3) . ?
 C36 H36A 0.9900 . ?
 C36 H36B 0.9900 . ?
 C19 H19 0.9500 . ?
 C11 H11A 0.9900 . ?
 C11 H11B 0.9900 . ?
 C11 C10 1.531(3) . ?
 C11 C12 1.541(4) . ?
 C44 H44 1.0000 . ?
 C44 C64 1.528(3) . ?
 C10 H10 1.0000 . ?
 C10 C30 1.527(3) . ?
 C30 H30A 0.9800 . ?
 C30 H30B 0.9800 . ?
 C30 H30C 0.9800 . ?
 C8 H8 1.0000 . ?
 C8 C14 1.512(3) . ?
 C68 H68A 0.9800 . ?
 C68 H68B 0.9800 . ?
 C68 H68C 0.9800 . ?
 C64 H64A 0.9800 . ?
 C64 H64B 0.9800 . ?
 C64 H64C 0.9800 . ?
 C12 H12A 0.9900 . ?
 C12 H12B 0.9900 . ?
 C4 H4AA 0.9900 . ?
 C4 H4AB 0.9900 . ?
 C4 H4BC 0.9900 . ?
 C4 H4BD 0.9900 . ?
 C4 C5 1.497(5) . ?
 C4 C5A 1.254(10) . ?
 C33 H33A 0.9800 . ?
 C33 H33B 0.9800 . ?
 C33 H33C 0.9800 . ?
 C34 H34A 0.9800 . ?
 C34 H34B 0.9800 . ?
 C34 H34C 0.9800 . ?
 C46 H46A 0.9900 . ?
 C46 H46B 0.9900 . ?
 C38 H38A 0.9900 . ?
 C38 H38B 0.9900 . ?
 C66 H66A 0.9800 . ?
 C66 H66B 0.9800 . ?
 C66 H66C 0.9800 . ?
 C32 H32A 0.9800 . ?
 C32 H32B 0.9800 . ?
 C32 H32C 0.9800 . ?
 C5 H5A 0.9900 . ?
 C5 H5B 0.9900 . ?
 C5A H5AA 0.9900 . ?
 C5A H5AB 0.9900 . ?
 C32A H32D 0.9800 . ?
 C32A H32E 0.9800 . ?
 C32A H32F 0.9800 . ?

loop_
  _geom_angle_atom_site_label_1
  _geom_angle_atom_site_label_2
  _geom_angle_atom_site_label_3
  _geom_angle
  _geom_angle_site_symmetry_1
  _geom_angle_site_symmetry_3
  _geom_angle_publ_flag
 N50 N51 H51 119.8 . . ?
 C52 N51 H51 119.8 . . ?
 C52 N51 N50 120.41(18) . . ?
 C48 N50 N51 113.80(17) . . ?
 O26 N24 C23 118.64(19) . . ?
 O25 N24 O26 122.8(2) . . ?
 O25 N24 C23 118.6(2) . . ?
 N16 N17 H17 120.3 . . ?
 C18 N17 H17 120.3 . . ?
 C18 N17 N16 119.46(18) . . ?
 O60 N58 C57 118.99(18) . . ?
 O59 N58 O60 122.5(2) . . ?
 O59 N58 C57 118.5(2) . . ?
 C14 N16 N17 114.66(18) . . ?
 O29 N27 C21 117.7(2) . . ?
 O28 N27 O29 124.0(2) . . ?
 O28 N27 C21 118.3(2) . . ?
 O63 N61 O62 124.0(2) . . ?
 O63 N61 C55 118.0(2) . . ?
 O62 N61 C55 118.0(2) . . ?
 C67 C40 C41 111.15(16) . . ?
 C67 C40 C39 111.87(18) . . ?
 C67 C40 C66 107.83(19) . . ?
 C39 C40 C41 101.93(17) . . ?
 C66 C40 C41 114.12(17) . . ?
 C66 C40 C39 109.95(19) . . ?
 N51 C52 C57 122.8(2) . . ?
 N51 C52 C53 120.61(19) . . ?
 C53 C52 C57 116.56(19) . . ?
 C7 C6 C5A 100.8(3) . . ?
 C33 C6 C7 115.2(2) . . ?
 C33 C6 C32 104.4(3) . . ?
 C33 C6 C5A 87.0(4) . . ?
 C33 C6 C32A 120.6(5) . . ?
 C32 C6 C7 107.5(2) . . ?
 C5 C6 C7 102.3(2) . . ?
 C5 C6 C33 115.3(3) . . ?
 C5 C6 C32 112.3(3) . . ?
 C32A C6 C7 120.1(5) . . ?
 C32A C6 C5A 101.9(6) . . ?
 C2 C1 H1 111.5 . . ?
 C9 C1 H1 111.5 . . ?
 C9 C1 C2 114.94(19) . . ?
 C9 C1 C8 105.27(16) . . ?
 C8 C1 H1 111.5 . . ?
 C8 C1 C2 101.45(17) . . ?
 C52 C57 N58 122.0(2) . . ?
 C56 C57 N58 116.80(19) . . ?
 C56 C57 C52 121.2(2) . . ?
 N50 C48 C42 121.81(18) . . ?
 N50 C48 C49 127.61(18) . . ?
 C49 C48 C42 110.44(16) . . ?
 C56 C55 N61 118.9(2) . . ?
 C56 C55 C54 121.2(2) . . ?
 C54 C55 N61 119.9(2) . . ?
 N17 C18 C23 123.4(2) . . ?
 N17 C18 C19 119.97(19) . . ?
 C19 C18 C23 116.6(2) . . ?
 C6 C7 H7 109.0 . . ?
 C6 C7 C3 107.24(17) . . ?
 C3 C7 H7 109.0 . . ?
 C8 C7 C6 117.33(18) . . ?
 C8 C7 H7 109.0 . . ?
 C8 C7 C3 104.86(17) . . ?
 C48 C42 H42 111.3 . . ?
 C48 C42 C35 100.97(15) . . ?
 C48 C42 C41 114.61(16) . . ?
 C35 C42 H42 111.3 . . ?
 C41 C42 H42 111.3 . . ?
 C41 C42 C35 106.97(15) . . ?
 C36 C37 C41 105.95(16) . . ?
 C68 C37 C41 111.86(18) . . ?
 C68 C37 C36 110.90(18) . . ?
 C68 C37 C38 110.4(2) . . ?
 C38 C37 C41 104.09(17) . . ?
 C38 C37 C36 113.36(19) . . ?
 C57 C56 H56 120.1 . . ?
 C55 C56 C57 119.8(2) . . ?
 C55 C56 H56 120.1 . . ?
 C9 C13 H13 107.8 . . ?
 C31 C13 H13 107.8 . . ?
 C31 C13 C9 116.65(18) . . ?
 C31 C13 C12 112.62(19) . . ?
 C12 C13 H13 107.8 . . ?
 C12 C13 C9 103.69(19) . . ?
 C52 C53 H53 119.1 . . ?
 C54 C53 C52 121.8(2) . . ?
 C54 C53 H53 119.1 . . ?
 C21 C20 H20 120.2 . . ?
 C19 C20 H20 120.2 . . ?
 C19 C20 C21 119.5(2) . . ?
 C55 C54 H54 120.2 . . ?
 C53 C54 C55 119.5(2) . . ?
 C53 C54 H54 120.2 . . ?
 C18 C23 N24 122.0(2) . . ?
 C22 C23 N24 116.3(2) . . ?
 C22 C23 C18 121.7(2) . . ?
 C23 C22 H22 120.6 . . ?
 C21 C22 C23 118.8(2) . . ?
 C21 C22 H22 120.6 . . ?
 C42 C35 H35 111.3 . . ?
 C43 C35 C42 105.35(15) . . ?
 C43 C35 H35 111.3 . . ?
 C43 C35 C36 115.48(17) . . ?
 C36 C35 C42 101.40(15) . . ?
 C36 C35 H35 111.3 . . ?
 C40 C41 C37 107.60(16) . . ?
 C40 C41 H41 108.8 . . ?
 C42 C41 C40 117.48(16) . . ?
 C42 C41 C37 104.97(16) . . ?
 C42 C41 H41 108.8 . . ?
 C37 C41 H41 108.8 . . ?
 C35 C43 C47 116.17(17) . . ?
 C35 C43 C49 102.15(16) . . ?
 C35 C43 C44 115.54(17) . . ?
 C47 C43 C49 110.60(17) . . ?
 C47 C43 C44 105.02(16) . . ?
 C49 C43 C44 107.08(16) . . ?
 C1 C2 H2A 110.4 . . ?
 C1 C2 H2B 110.4 . . ?
 H2A C2 H2B 108.6 . . ?
 C3 C2 C1 106.72(18) . . ?
 C3 C2 H2A 110.4 . . ?
 C3 C2 H2B 110.4 . . ?
 C43 C47 H47 109.7 . . ?
 C65 C47 C43 114.72(18) . . ?
 C65 C47 H47 109.7 . . ?
 C65 C47 C46 111.30(18) . . ?
 C46 C47 C43 101.49(16) . . ?
 C46 C47 H47 109.7 . . ?
 C40 C67 H67A 109.5 . . ?
 C40 C67 H67B 109.5 . . ?
 C40 C67 H67C 109.5 . . ?
 H67A C67 H67B 109.5 . . ?
 H67A C67 H67C 109.5 . . ?
 H67B C67 H67C 109.5 . . ?
 C20 C21 N27 119.5(2) . . ?
 C22 C21 N27 118.7(2) . . ?
 C22 C21 C20 121.8(2) . . ?
 C47 C65 H65A 109.5 . . ?
 C47 C65 H65B 109.5 . . ?
 C47 C65 H65C 109.5 . . ?
 H65A C65 H65B 109.5 . . ?
 H65A C65 H65C 109.5 . . ?
 H65B C65 H65C 109.5 . . ?
 H45A C45 H45B 108.6 . . ?
 C44 C45 H45A 110.3 . . ?
 C44 C45 H45B 110.3 . . ?
 C46 C45 H45A 110.3 . . ?
 C46 C45 H45B 110.3 . . ?
 C46 C45 C44 106.97(18) . . ?
 C2 C3 C7 106.02(17) . . ?
 C4 C3 C7 103.57(19) . . ?
 C4 C3 C2 111.9(2) . . ?
 C34 C3 C7 112.31(19) . . ?
 C34 C3 C2 111.04(19) . . ?
 C34 C3 C4 111.7(2) . . ?
 C1 C9 C13 114.68(18) . . ?
 C1 C9 C15 102.35(17) . . ?
 C1 C9 C10 116.74(18) . . ?
 C15 C9 C13 106.92(17) . . ?
 C10 C9 C13 104.93(18) . . ?
 C10 C9 C15 110.93(18) . . ?
 C48 C49 C43 105.42(16) . . ?
 C48 C49 H49A 110.7 . . ?
 C48 C49 H49B 110.7 . . ?
 C43 C49 H49A 110.7 . . ?
 C43 C49 H49B 110.7 . . ?
 H49A C49 H49B 108.8 . . ?
 C9 C15 H15A 110.8 . . ?
 C9 C15 H15B 110.8 . . ?
 H15A C15 H15B 108.9 . . ?
 C14 C15 C9 104.52(18) . . ?
 C14 C15 H15A 110.8 . . ?
 C14 C15 H15B 110.8 . . ?
 C13 C31 H31A 109.5 . . ?
 C13 C31 H31B 109.5 . . ?
 C13 C31 H31C 109.5 . . ?
 H31A C31 H31B 109.5 . . ?
 H31A C31 H31C 109.5 . . ?
 H31B C31 H31C 109.5 . . ?
 C40 C39 H39A 111.0 . . ?
 C40 C39 H39B 111.0 . . ?
 H39A C39 H39B 109.0 . . ?
 C38 C39 C40 103.94(18) . . ?
 C38 C39 H39A 111.0 . . ?
 C38 C39 H39B 111.0 . . ?
 C37 C36 H36A 110.4 . . ?
 C37 C36 H36B 110.4 . . ?
 C35 C36 C37 106.41(16) . . ?
 C35 C36 H36A 110.4 . . ?
 C35 C36 H36B 110.4 . . ?
 H36A C36 H36B 108.6 . . ?
 C18 C19 H19 119.2 . . ?
 C20 C19 C18 121.5(2) . . ?
 C20 C19 H19 119.2 . . ?
 H11A C11 H11B 108.9 . . ?
 C10 C11 H11A 110.9 . . ?
 C10 C11 H11B 110.9 . . ?
 C10 C11 C12 104.3(2) . . ?
 C12 C11 H11A 110.9 . . ?
 C12 C11 H11B 110.9 . . ?
 C43 C44 C45 103.55(17) . . ?
 C43 C44 H44 107.8 . . ?
 C45 C44 H44 107.8 . . ?
 C64 C44 C43 116.78(17) . . ?
 C64 C44 C45 112.72(18) . . ?
 C64 C44 H44 107.8 . . ?
 C9 C10 H10 109.3 . . ?
 C11 C10 C9 102.13(19) . . ?
 C11 C10 H10 109.3 . . ?
 C30 C10 C9 115.0(2) . . ?
 C30 C10 C11 111.4(2) . . ?
 C30 C10 H10 109.3 . . ?
 C10 C30 H30A 109.5 . . ?
 C10 C30 H30B 109.5 . . ?
 C10 C30 H30C 109.5 . . ?
 H30A C30 H30B 109.5 . . ?
 H30A C30 H30C 109.5 . . ?
 H30B C30 H30C 109.5 . . ?
 C1 C8 H8 111.1 . . ?
 C7 C8 C1 107.06(17) . . ?
 C7 C8 H8 111.1 . . ?
 C14 C8 C1 101.16(17) . . ?
 C14 C8 C7 114.70(18) . . ?
 C14 C8 H8 111.1 . . ?
 N16 C14 C15 127.8(2) . . ?
 N16 C14 C8 121.0(2) . . ?
 C15 C14 C8 111.09(18) . . ?
 C37 C68 H68A 109.5 . . ?
 C37 C68 H68B 109.5 . . ?
 C37 C68 H68C 109.5 . . ?
 H68A C68 H68B 109.5 . . ?
 H68A C68 H68C 109.5 . . ?
 H68B C68 H68C 109.5 . . ?
 C44 C64 H64A 109.5 . . ?
 C44 C64 H64B 109.5 . . ?
 C44 C64 H64C 109.5 . . ?
 H64A C64 H64B 109.5 . . ?
 H64A C64 H64C 109.5 . . ?
 H64B C64 H64C 109.5 . . ?
 C13 C12 H12A 110.2 . . ?
 C13 C12 H12B 110.2 . . ?
 C11 C12 C13 107.55(19) . . ?
 C11 C12 H12A 110.2 . . ?
 C11 C12 H12B 110.2 . . ?
 H12A C12 H12B 108.5 . . ?
 C3 C4 H4AA 110.9 . . ?
 C3 C4 H4AB 110.9 . . ?
 C3 C4 H4BC 107.9 . . ?
 C3 C4 H4BD 107.9 . . ?
 H4AA C4 H4AB 108.9 . . ?
 H4BC C4 H4BD 107.2 . . ?
 C5 C4 C3 104.5(2) . . ?
 C5 C4 H4AA 110.9 . . ?
 C5 C4 H4AB 110.9 . . ?
 C5A C4 C3 117.6(4) . . ?
 C5A C4 H4BC 107.9 . . ?
 C5A C4 H4BD 107.9 . . ?
 C6 C33 H33A 109.5 . . ?
 C6 C33 H33B 109.5 . . ?
 C6 C33 H33C 109.5 . . ?
 H33A C33 H33B 109.5 . . ?
 H33A C33 H33C 109.5 . . ?
 H33B C33 H33C 109.5 . . ?
 C3 C34 H34A 109.5 . . ?
 C3 C34 H34B 109.5 . . ?
 C3 C34 H34C 109.5 . . ?
 H34A C34 H34B 109.5 . . ?
 H34A C34 H34C 109.5 . . ?
 H34B C34 H34C 109.5 . . ?
 C47 C46 C45 105.10(18) . . ?
 C47 C46 H46A 110.7 . . ?
 C47 C46 H46B 110.7 . . ?
 C45 C46 H46A 110.7 . . ?
 C45 C46 H46B 110.7 . . ?
 H46A C46 H46B 108.8 . . ?
 C37 C38 H38A 110.9 . . ?
 C37 C38 H38B 110.9 . . ?
 C39 C38 C37 104.21(19) . . ?
 C39 C38 H38A 110.9 . . ?
 C39 C38 H38B 110.9 . . ?
 H38A C38 H38B 108.9 . . ?
 C40 C66 H66A 109.5 . . ?
 C40 C66 H66B 109.5 . . ?
 C40 C66 H66C 109.5 . . ?
 H66A C66 H66B 109.5 . . ?
 H66A C66 H66C 109.5 . . ?
 H66B C66 H66C 109.5 . . ?
 C6 C32 H32A 109.5 . . ?
 C6 C32 H32B 109.5 . . ?
 C6 C32 H32C 109.5 . . ?
 H32A C32 H32B 109.5 . . ?
 H32A C32 H32C 109.5 . . ?
 H32B C32 H32C 109.5 . . ?
 C6 C5 C4 106.3(3) . . ?
 C6 C5 H5A 110.5 . . ?
 C6 C5 H5B 110.5 . . ?
 C4 C5 H5A 110.5 . . ?
 C4 C5 H5B 110.5 . . ?
 H5A C5 H5B 108.7 . . ?
 C6 C5A H5AA 110.6 . . ?
 C6 C5A H5AB 110.6 . . ?
 C4 C5A C6 105.6(6) . . ?
 C4 C5A H5AA 110.6 . . ?
 C4 C5A H5AB 110.6 . . ?
 H5AA C5A H5AB 108.8 . . ?
 C6 C32A H32D 109.5 . . ?
 C6 C32A H32E 109.5 . . ?
 C6 C32A H32F 109.5 . . ?
 H32D C32A H32E 109.5 . . ?
 H32D C32A H32F 109.5 . . ?
 H32E C32A H32F 109.5 . . ?

loop_
  _geom_torsion_atom_site_label_1
  _geom_torsion_atom_site_label_2
  _geom_torsion_atom_site_label_3
  _geom_torsion_atom_site_label_4
  _geom_torsion
  _geom_torsion_site_symmetry_1
  _geom_torsion_site_symmetry_2
  _geom_torsion_site_symmetry_3
  _geom_torsion_site_symmetry_4
  _geom_torsion_publ_flag
 O26 N24 C23 C18 -3.3(3) . . . . ?
 O26 N24 C23 C22 177.3(2) . . . . ?
 O60 N58 C57 C52 -5.0(3) . . . . ?
 O60 N58 C57 C56 173.3(2) . . . . ?
 O25 N24 C23 C18 177.06(19) . . . . ?
 O25 N24 C23 C22 -2.4(3) . . . . ?
 O59 N58 C57 C52 176.3(2) . . . . ?
 O59 N58 C57 C56 -5.5(3) . . . . ?
 N51 N50 C48 C42 178.54(17) . . . . ?
 N51 N50 C48 C49 -6.2(3) . . . . ?
 N51 C52 C57 N58 -2.4(3) . . . . ?
 N51 C52 C57 C56 179.5(2) . . . . ?
 N51 C52 C53 C54 179.8(2) . . . . ?
 N50 N51 C52 C57 174.41(19) . . . . ?
 N50 N51 C52 C53 -6.2(3) . . . . ?
 N50 C48 C42 C35 153.77(19) . . . . ?
 N50 C48 C42 C41 39.2(3) . . . . ?
 N50 C48 C49 C43 -176.8(2) . . . . ?
 N24 C23 C22 C21 179.12(19) . . . . ?
 N17 N16 C14 C15 -5.7(3) . . . . ?
 N17 N16 C14 C8 178.55(17) . . . . ?
 N17 C18 C23 N24 -1.2(3) . . . . ?
 N17 C18 C23 C22 178.2(2) . . . . ?
 N17 C18 C19 C20 -178.0(2) . . . . ?
 O63 N61 C55 C56 -177.6(2) . . . . ?
 O63 N61 C55 C54 2.6(3) . . . . ?
 O29 N27 C21 C20 178.4(2) . . . . ?
 O29 N27 C21 C22 -2.7(3) . . . . ?
 O28 N27 C21 C20 -1.4(3) . . . . ?
 O28 N27 C21 C22 177.6(2) . . . . ?
 N58 C57 C56 C55 -177.98(19) . . . . ?
 O62 N61 C55 C56 2.5(3) . . . . ?
 O62 N61 C55 C54 -177.2(2) . . . . ?
 N16 N17 C18 C23 176.05(19) . . . . ?
 N16 N17 C18 C19 -5.7(3) . . . . ?
 N61 C55 C56 C57 -179.7(2) . . . . ?
 N61 C55 C54 C53 179.1(2) . . . . ?
 C40 C39 C38 C37 -43.1(3) . . . . ?
 C52 N51 N50 C48 169.85(19) . . . . ?
 C52 C57 C56 C55 0.3(3) . . . . ?
 C52 C53 C54 C55 1.0(3) . . . . ?
 C6 C7 C3 C2 -121.71(19) . . . . ?
 C6 C7 C3 C4 -3.8(3) . . . . ?
 C6 C7 C3 C34 116.9(2) . . . . ?
 C6 C7 C8 C1 93.2(2) . . . . ?
 C6 C7 C8 C14 -155.49(19) . . . . ?
 C1 C2 C3 C7 19.3(2) . . . . ?
 C1 C2 C3 C4 -92.9(2) . . . . ?
 C1 C2 C3 C34 141.6(2) . . . . ?
 C1 C9 C15 C14 25.5(2) . . . . ?
 C1 C9 C10 C11 -168.83(19) . . . . ?
 C1 C9 C10 C30 -48.1(3) . . . . ?
 C1 C8 C14 N16 155.88(19) . . . . ?
 C1 C8 C14 C15 -20.5(2) . . . . ?
 C57 C52 C53 C54 -0.8(3) . . . . ?
 C48 C42 C35 C43 37.54(19) . . . . ?
 C48 C42 C35 C36 -83.15(17) . . . . ?
 C48 C42 C41 C40 -153.84(16) . . . . ?
 C48 C42 C41 C37 86.69(19) . . . . ?
 C18 N17 N16 C14 162.34(19) . . . . ?
 C18 C23 C22 C21 -0.3(3) . . . . ?
 C7 C6 C5 C4 37.4(3) . . . . ?
 C7 C6 C5A C4 -22.4(7) . . . . ?
 C7 C3 C4 C5 26.4(3) . . . . ?
 C7 C3 C4 C5A -13.6(7) . . . . ?
 C7 C8 C14 N16 41.1(3) . . . . ?
 C7 C8 C14 C15 -135.37(19) . . . . ?
 C42 C48 C49 C43 -1.1(2) . . . . ?
 C42 C35 C43 C47 -159.18(17) . . . . ?
 C42 C35 C43 C49 -38.72(19) . . . . ?
 C42 C35 C43 C44 77.1(2) . . . . ?
 C42 C35 C36 C37 -35.54(19) . . . . ?
 C56 C55 C54 C53 -0.6(3) . . . . ?
 C13 C9 C15 C14 -95.4(2) . . . . ?
 C13 C9 C10 C11 -40.6(2) . . . . ?
 C13 C9 C10 C30 80.1(2) . . . . ?
 C53 C52 C57 N58 178.25(19) . . . . ?
 C53 C52 C57 C56 0.1(3) . . . . ?
 C54 C55 C56 C57 0.0(3) . . . . ?
 C23 C18 C19 C20 0.4(3) . . . . ?
 C23 C22 C21 N27 -178.5(2) . . . . ?
 C23 C22 C21 C20 0.4(3) . . . . ?
 C35 C42 C41 C40 95.14(19) . . . . ?
 C35 C42 C41 C37 -24.3(2) . . . . ?
 C35 C43 C47 C65 -50.7(3) . . . . ?
 C35 C43 C47 C46 -170.80(18) . . . . ?
 C35 C43 C49 C48 24.1(2) . . . . ?
 C35 C43 C44 C45 157.71(17) . . . . ?
 C35 C43 C44 C64 33.2(3) . . . . ?
 C41 C40 C39 C38 39.0(2) . . . . ?
 C41 C42 C35 C43 157.71(16) . . . . ?
 C41 C42 C35 C36 37.02(19) . . . . ?
 C41 C37 C36 C35 21.4(2) . . . . ?
 C41 C37 C38 C39 28.6(3) . . . . ?
 C43 C35 C36 C37 -148.82(17) . . . . ?
 C43 C47 C46 C45 38.8(2) . . . . ?
 C2 C1 C9 C13 -173.12(18) . . . . ?
 C2 C1 C9 C15 71.5(2) . . . . ?
 C2 C1 C9 C10 -49.8(3) . . . . ?
 C2 C1 C8 C7 37.0(2) . . . . ?
 C2 C1 C8 C14 -83.35(19) . . . . ?
 C2 C3 C4 C5 140.1(3) . . . . ?
 C2 C3 C4 C5A 100.2(7) . . . . ?
 C47 C43 C49 C48 148.36(17) . . . . ?
 C47 C43 C44 C45 28.3(2) . . . . ?
 C47 C43 C44 C64 -96.2(2) . . . . ?
 C67 C40 C41 C42 101.5(2) . . . . ?
 C67 C40 C41 C37 -140.46(18) . . . . ?
 C67 C40 C39 C38 157.8(2) . . . . ?
 C21 C20 C19 C18 -0.3(3) . . . . ?
 C65 C47 C46 C45 -83.7(2) . . . . ?
 C3 C7 C8 C1 -25.7(2) . . . . ?
 C3 C7 C8 C14 85.7(2) . . . . ?
 C3 C4 C5 C6 -41.1(4) . . . . ?
 C3 C4 C5A C6 22.6(9) . . . . ?
 C9 C1 C2 C3 -147.24(18) . . . . ?
 C9 C1 C8 C7 157.13(17) . . . . ?
 C9 C1 C8 C14 36.7(2) . . . . ?
 C9 C13 C12 C11 -1.1(2) . . . . ?
 C9 C15 C14 N16 -179.2(2) . . . . ?
 C9 C15 C14 C8 -3.0(2) . . . . ?
 C49 C48 C42 C35 -22.2(2) . . . . ?
 C49 C48 C42 C41 -136.77(17) . . . . ?
 C49 C43 C47 C65 -166.49(18) . . . . ?
 C49 C43 C47 C46 73.4(2) . . . . ?
 C49 C43 C44 C45 -89.28(19) . . . . ?
 C49 C43 C44 C64 146.20(19) . . . . ?
 C15 C9 C10 C11 74.5(2) . . . . ?
 C15 C9 C10 C30 -164.75(19) . . . . ?
 C31 C13 C9 C1 30.7(3) . . . . ?
 C31 C13 C9 C15 143.3(2) . . . . ?
 C31 C13 C9 C10 -98.8(2) . . . . ?
 C31 C13 C12 C11 125.9(2) . . . . ?
 C39 C40 C41 C42 -139.19(18) . . . . ?
 C39 C40 C41 C37 -21.1(2) . . . . ?
 C36 C37 C41 C40 -124.17(17) . . . . ?
 C36 C37 C41 C42 1.7(2) . . . . ?
 C36 C37 C38 C39 143.2(2) . . . . ?
 C36 C35 C43 C47 -48.2(2) . . . . ?
 C36 C35 C43 C49 72.2(2) . . . . ?
 C36 C35 C43 C44 -171.92(17) . . . . ?
 C19 C18 C23 N24 -179.48(19) . . . . ?
 C19 C18 C23 C22 -0.1(3) . . . . ?
 C19 C20 C21 N27 178.8(2) . . . . ?
 C19 C20 C21 C22 -0.1(3) . . . . ?
 C44 C43 C47 C65 78.3(2) . . . . ?
 C44 C43 C47 C46 -41.8(2) . . . . ?
 C44 C43 C49 C48 -97.74(18) . . . . ?
 C44 C45 C46 C47 -21.8(2) . . . . ?
 C10 C9 C15 C14 150.72(18) . . . . ?
 C10 C11 C12 C13 -24.0(2) . . . . ?
 C8 C1 C2 C3 -34.3(2) . . . . ?
 C8 C1 C9 C13 76.2(2) . . . . ?
 C8 C1 C9 C15 -39.2(2) . . . . ?
 C8 C1 C9 C10 -160.53(18) . . . . ?
 C8 C7 C3 C2 3.7(2) . . . . ?
 C8 C7 C3 C4 121.6(2) . . . . ?
 C8 C7 C3 C34 -117.7(2) . . . . ?
 C68 C37 C41 C40 114.9(2) . . . . ?
 C68 C37 C41 C42 -119.25(19) . . . . ?
 C68 C37 C36 C35 143.03(19) . . . . ?
 C68 C37 C38 C39 -91.7(2) . . . . ?
 C12 C13 C9 C1 155.07(18) . . . . ?
 C12 C13 C9 C15 -92.2(2) . . . . ?
 C12 C13 C9 C10 25.6(2) . . . . ?
 C12 C11 C10 C9 39.5(2) . . . . ?
 C12 C11 C10 C30 -83.8(2) . . . . ?
 C33 C6 C7 C3 105.8(2) . . . . ?
 C33 C6 C7 C8 -11.7(3) . . . . ?
 C33 C6 C5 C4 -88.3(3) . . . . ?
 C33 C6 C5A C4 -137.5(7) . . . . ?
 C34 C3 C4 C5 -94.7(3) . . . . ?
 C34 C3 C4 C5A -134.7(7) . . . . ?
 C46 C45 C44 C43 -4.1(2) . . . . ?
 C46 C45 C44 C64 123.1(2) . . . . ?
 C38 C37 C41 C40 -4.4(2) . . . . ?
 C38 C37 C41 C42 121.50(19) . . . . ?
 C38 C37 C36 C35 -92.1(2) . . . . ?
 C66 C40 C41 C42 -20.7(3) . . . . ?
 C66 C40 C41 C37 97.3(2) . . . . ?
 C66 C40 C39 C38 -82.4(2) . . . . ?
 C32 C6 C7 C3 -138.3(2) . . . . ?
 C32 C6 C7 C8 104.1(3) . . . . ?
 C32 C6 C5 C4 152.3(3) . . . . ?
 C5 C6 C7 C3 -20.0(3) . . . . ?
 C5 C6 C7 C8 -137.5(2) . . . . ?
 C5A C6 C7 C3 14.1(4) . . . . ?
 C5A C6 C7 C8 -103.5(4) . . . . ?
 C32A C6 C7 C3 -96.7(6) . . . . ?
 C32A C6 C7 C8 145.8(6) . . . . ?
 C32A C6 C5A C4 101.9(8) . . . . ?

_shelx_res_file
;
TITL sp_2a_auto_a.res in C2
    sp_2a_auto.res
    created by SHELXL-2018/3 at 20:33:31 on 08-Sep-2022
REM Old TITL SP_2A_auto in C2/m
REM SHELXT solution in C2: R1 0.123, Rweak 0.088, Alpha 0.007
REM <I/s> 0.000 for 0 systematic absences, Orientation as input
REM Flack x = 0.136 ( 0.079 ) from 2108 Parsons' quotients
REM Formula found by SHELXT: C56 N16 O62
CELL 1.54184 18.533086 8.169044 33.483845 90 102.1517 90
ZERR 8 0.000257 0.000098 0.000388 0 0.0013 0
LATT -7
SYMM -X,+Y,-Z
SFAC C H N O
UNIT 208 288 32 32

L.S. 4
PLAN  6
SIZE 0.4 0.03 0.02
TEMP -173
CONF
MORE -1
BOND $H
fmap 2
acta
SHEL 999 0.81
OMIT -7 -1 37
OMIT -7 1 37
OMIT -2 -2 40
OMIT -4 0 40
OMIT -5 -1 39
OMIT -5 1 39
OMIT -1 1 41
OMIT -1 -1 41
OMIT -3 -1 40
OMIT -2 0 41
OMIT -3 1 40
OMIT -12 -2 2
OMIT 0 0 10
REM <olex2.extras>
REM <HklSrc "%.\\SP_2A_auto.hkl">
REM </olex2.extras>

WGHT    0.043300    2.020600
EXTI    0.000240
FVAR       0.27528   0.77896   0.76916
O26   4    0.809450    0.499311    0.727371    11.00000    0.03694    0.03680 =
         0.03014    0.00184    0.01193    0.00753
O60   4    0.413564    0.428966    0.766983    11.00000    0.02526    0.04007 =
         0.02593   -0.00414    0.00138    0.00005
O25   4    0.719051    0.426351    0.678455    11.00000    0.06127    0.02903 =
         0.02232   -0.00522    0.01723   -0.01087
O59   4    0.415021    0.599348    0.816590    11.00000    0.03834    0.04584 =
         0.02360   -0.00902   -0.00333   -0.01275
N51   3    0.298103    0.412175    0.706858    11.00000    0.01790    0.02485 =
         0.01590   -0.00381    0.00188   -0.00168
AFIX  43
H51   2    0.345731    0.391559    0.713522    11.00000   -1.20000
AFIX   0
N50   3    0.255454    0.341756    0.672017    11.00000    0.02098    0.01950 =
         0.01345   -0.00024    0.00326   -0.00186

N24   3    0.742986    0.498329    0.710617    11.00000    0.04163    0.02083 =
         0.02078    0.00339    0.01217   -0.00217
N17   3    0.784235    0.665653    0.789724    11.00000    0.02143    0.02498 =
         0.01857    0.00050    0.00287    0.00125
AFIX  43
H17   2    0.818075    0.607755    0.781180    11.00000   -1.20000
AFIX   0

O63   4    0.100196    0.860656    0.791715    11.00000    0.05466    0.02977 =
         0.04667    0.00591    0.03194    0.01084
O29   4    0.475092    0.596107    0.670989    11.00000    0.04656    0.03417 =
         0.04514    0.00559   -0.02108   -0.01637
O28   4    0.444135    0.732791    0.720484    11.00000    0.02399    0.05780 =
         0.05620    0.02182    0.00013   -0.00080
N58   3    0.383266    0.533099    0.784942    11.00000    0.02804    0.02975 =
         0.01879   -0.00188    0.00278   -0.00913
O62   4    0.205066    0.885207    0.834913    11.00000    0.07352    0.03064 =
         0.03012   -0.00868    0.02617   -0.00356
N16   3    0.802639    0.755803    0.825610    11.00000    0.02333    0.02219 =
         0.01687    0.00201    0.00166   -0.00254
N27   3    0.490045    0.665618    0.704428    11.00000    0.02746    0.03178 =
         0.04286    0.01774   -0.00719   -0.00893
N61   3    0.166183    0.829411    0.803427    11.00000    0.05705    0.01993 =
         0.03061    0.00241    0.02705   -0.00079
C40   1    0.128851    0.161206    0.557222    11.00000    0.01550    0.01989 =
         0.01877   -0.00186    0.00279   -0.00083
C52   1    0.267124    0.511502    0.730433    11.00000    0.02512    0.01862 =
         0.01425    0.00183    0.00676   -0.00434
C6    1    0.848773    0.994335    0.943286    11.00000    0.02593    0.02115 =
         0.03564   -0.00366    0.00706    0.00193
C1    1    0.941554    0.670984    0.913709    11.00000    0.01727    0.02432 =
         0.02218    0.00603    0.00136   -0.00250
AFIX  13
H1    2    0.979521    0.720367    0.936153    11.00000   -1.20000
AFIX   0

C57   1    0.306811    0.575901    0.768391    11.00000    0.02754    0.02055 =
         0.01786    0.00141    0.00565   -0.00499
C48   1    0.293154    0.271025    0.649215    11.00000    0.01900    0.01556 =
         0.01411    0.00149    0.00341   -0.00141
C55   1    0.200540    0.719969    0.778475    11.00000    0.04125    0.01648 =
         0.02372    0.00105    0.01788    0.00084
C18   1    0.714285    0.667585    0.768148    11.00000    0.02366    0.01913 =
         0.01840    0.00578    0.00384   -0.00157
C7    1    0.832679    0.846683    0.913027    11.00000    0.01773    0.02165 =
         0.02189    0.00229    0.00109   -0.00083
AFIX  13
H7    2    0.784784    0.866064    0.893377    11.00000   -1.20000
AFIX   0

C42   1    0.256683    0.183410    0.610269    11.00000    0.01604    0.01442 =
         0.01533   -0.00147    0.00430   -0.00108
AFIX  13
H42   2    0.245816    0.066642    0.615770    11.00000   -1.20000
AFIX   0
C37   1    0.218776    0.393947    0.557472    11.00000    0.01830    0.02042 =
         0.02203    0.00599    0.00462    0.00039
C56   1    0.273208    0.678873    0.791701    11.00000    0.04062    0.01991 =
         0.01760   -0.00071    0.01176   -0.00750
AFIX  43
H56   2    0.300475    0.720988    0.816826    11.00000   -1.20000
AFIX   0

C13   1    1.041707    0.677254    0.869178    11.00000    0.02195    0.02991 =
         0.02211    0.00057    0.00462   -0.00335
AFIX  13
H13   2    1.019799    0.744254    0.844621    11.00000   -1.20000
AFIX   0

C53   1    0.192084    0.559043    0.718137    11.00000    0.02647    0.02303 =
         0.01878    0.00116    0.00583    0.00026
AFIX  43
H53   2    0.163954    0.519862    0.692907    11.00000   -1.20000
AFIX   0

C20   1    0.586638    0.749179    0.763373    11.00000    0.02474    0.02690 =
         0.02707    0.00574    0.00534    0.00203
AFIX  43
H20   2    0.550170    0.804032    0.774502    11.00000   -1.20000
AFIX   0

C54   1    0.159234    0.659596    0.741600    11.00000    0.03007    0.02150 =
         0.02801    0.00614    0.01250    0.00388
AFIX  43
H54   2    0.108685    0.688343    0.732941    11.00000   -1.20000
AFIX   0

C23   1    0.691346    0.587242    0.729847    11.00000    0.02975    0.02065 =
         0.01753    0.00338    0.00574   -0.00332
C22   1    0.618154    0.588286    0.708964    11.00000    0.03638    0.01996 =
         0.01827    0.00525    0.00127   -0.00968
AFIX  43
H22   2    0.603846    0.534482    0.683365    11.00000   -1.20000
AFIX   0

C35   1    0.317611    0.196097    0.585255    11.00000    0.01504    0.01822 =
         0.01572   -0.00126    0.00398    0.00072
AFIX  13
H35   2    0.311474    0.110270    0.563506    11.00000   -1.20000
AFIX   0
C41   1    0.188130    0.269850    0.585461    11.00000    0.01729    0.01611 =
         0.01650   -0.00054    0.00515    0.00027
AFIX  13
H41   2    0.163721    0.332476    0.604618    11.00000   -1.20000
AFIX   0
C43   1    0.390831    0.174630    0.616484    11.00000    0.01578    0.02062 =
         0.01707   -0.00116    0.00375    0.00082

C2    1    0.884580    0.569188    0.930767    11.00000    0.02228    0.02602 =
         0.02949    0.01007    0.00741    0.00033
AFIX  23
H2A   2    0.861852    0.485233    0.910700    11.00000   -1.20000
H2B   2    0.908704    0.513459    0.956357    11.00000   -1.20000
AFIX   0

C47   1    0.460724    0.240824    0.603595    11.00000    0.01577    0.02480 =
         0.02473    0.00110    0.00578    0.00012
AFIX  13
H47   2    0.460882    0.363169    0.604605    11.00000   -1.20000
AFIX   0
C67   1    0.063072    0.128583    0.576914    11.00000    0.01974    0.03301 =
         0.02515   -0.00300    0.00612   -0.00584
AFIX 137
H67A  2    0.079595    0.067561    0.602399    11.00000   -1.50000
H67B  2    0.025983    0.064291    0.558177    11.00000   -1.50000
H67C  2    0.041412    0.232953    0.582809    11.00000   -1.50000
AFIX   0

C21   1    0.567034    0.668181    0.725917    11.00000    0.02326    0.02651 =
         0.02466    0.01072   -0.00294   -0.00675
C65   1    0.470508    0.183534    0.561545    11.00000    0.02090    0.03582 =
         0.02783    0.00045    0.01055    0.00260
AFIX 137
H65A  2    0.477621    0.064626    0.561910    11.00000   -1.50000
H65B  2    0.513735    0.237365    0.554874    11.00000   -1.50000
H65C  2    0.426433    0.211923    0.540921    11.00000   -1.50000
AFIX   0
C45   1    0.496374    0.000098    0.646529    11.00000    0.02112    0.02503 =
         0.02931   -0.00209   -0.00156    0.00292
AFIX  23
H45A  2    0.509378   -0.023183    0.676194    11.00000   -1.20000
H45B  2    0.520346   -0.082858    0.632108    11.00000   -1.20000
AFIX   0

C3    1    0.825415    0.690243    0.939003    11.00000    0.02675    0.02180 =
         0.01905    0.00037    0.00577   -0.00383
C9    1    0.977427    0.581209    0.882470    11.00000    0.01992    0.02404 =
         0.02249    0.00297    0.00260   -0.00104
C49   1    0.375905    0.270378    0.654010    11.00000    0.01701    0.02289 =
         0.01783   -0.00341    0.00277   -0.00276
AFIX  23
H49A  2    0.399801    0.215421    0.679755    11.00000   -1.20000
H49B  2    0.395081    0.383572    0.654274    11.00000   -1.20000
AFIX   0

C15   1    0.912845    0.571677    0.844323    11.00000    0.02074    0.02493 =
         0.02542   -0.00057    0.00123   -0.00144
AFIX  23
H15A  2    0.931459    0.582347    0.818815    11.00000   -1.20000
H15B  2    0.886004    0.466629    0.843729    11.00000   -1.20000
AFIX   0
C31   1    1.087102    0.791685    0.900942    11.00000    0.02251    0.03481 =
         0.03035   -0.00390    0.00739   -0.00914
AFIX 137
H31A  2    1.055517    0.880215    0.907163    11.00000   -1.50000
H31B  2    1.127805    0.838202    0.890104    11.00000   -1.50000
H31C  2    1.107089    0.730008    0.925925    11.00000   -1.50000
AFIX   0

C39   1    0.107512    0.268348    0.518820    11.00000    0.02327    0.04271 =
         0.02475    0.00758   -0.00228   -0.00820
AFIX  23
H39A  2    0.085436    0.201432    0.494685    11.00000   -1.20000
H39B  2    0.071952    0.354408    0.522622    11.00000   -1.20000
AFIX   0
C36   1    0.303360    0.368747    0.566666    11.00000    0.01836    0.02158 =
         0.02032    0.00415    0.00618   -0.00141
AFIX  23
H36A  2    0.322399    0.377231    0.541248    11.00000   -1.20000
H36B  2    0.328140    0.452501    0.586192    11.00000   -1.20000
AFIX   0

C19   1    0.658672    0.748953    0.783898    11.00000    0.02607    0.02322 =
         0.02089    0.00075    0.00377   -0.00120
AFIX  43
H19   2    0.671788    0.804600    0.809307    11.00000   -1.20000
AFIX   0
C11   1    1.053162    0.374804    0.861585    11.00000    0.02505    0.03125 =
         0.03522    0.00065    0.00553    0.00354
AFIX  23
H11A  2    1.020090    0.337847    0.835991    11.00000   -1.20000
H11B  2    1.091120    0.289819    0.870745    11.00000   -1.20000
AFIX   0

C44   1    0.410462   -0.004674    0.630811    11.00000    0.01854    0.02127 =
         0.01987    0.00132    0.00028    0.00212
AFIX  13
H44   2    0.387661   -0.026726    0.654815    11.00000   -1.20000
AFIX   0

C10   1    1.009357    0.409666    0.894650    11.00000    0.02118    0.02689 =
         0.03285    0.00532    0.00487    0.00096
AFIX  13
H10   2    0.968017    0.329125    0.892174    11.00000   -1.20000
AFIX   0
C30   1    1.058357    0.398139    0.937361    11.00000    0.02793    0.03783 =
         0.03429    0.01073    0.00497    0.00760
AFIX 137
H30A  2    1.102453    0.465832    0.938682    11.00000   -1.50000
H30B  2    1.073100    0.284002    0.943271    11.00000   -1.50000
H30C  2    1.030963    0.437185    0.957540    11.00000   -1.50000
AFIX   0
C8    1    0.891939    0.803102    0.889003    11.00000    0.01916    0.01993 =
         0.02099    0.00337    0.00164   -0.00251
AFIX  13
H8    2    0.921314    0.901757    0.884681    11.00000   -1.20000
AFIX   0
C14   1    0.863460    0.713959    0.849253    11.00000    0.02031    0.02145 =
         0.02013    0.00438    0.00442   -0.00374

C68   1    0.199380    0.570943    0.565900    11.00000    0.02720    0.02107 =
         0.05675    0.00991    0.01388    0.00354
AFIX 137
H68A  2    0.145679    0.585027    0.558949    11.00000   -1.50000
H68B  2    0.222356    0.645257    0.549255    11.00000   -1.50000
H68C  2    0.217684    0.595885    0.594893    11.00000   -1.50000
AFIX   0
C64   1    0.385624   -0.139959    0.599417    11.00000    0.02580    0.02138 =
         0.02824   -0.00113   -0.00395    0.00297
AFIX 137
H64A  2    0.331592   -0.141970    0.591856    11.00000   -1.50000
H64B  2    0.403700   -0.245835    0.611204    11.00000   -1.50000
H64C  2    0.405649   -0.118841    0.575054    11.00000   -1.50000
AFIX   0

C12   1    1.089229    0.540237    0.855321    11.00000    0.02470    0.03765 =
         0.03547   -0.00662    0.01003   -0.00424
AFIX  23
H12A  2    1.090995    0.554896    0.826193    11.00000   -1.20000
H12B  2    1.140294    0.544339    0.871744    11.00000   -1.20000
AFIX   0
C4    1    0.843058    0.753588    0.983274    11.00000    0.08821    0.03145 =
         0.01986   -0.00081    0.01011    0.00283
PART 1
AFIX  23
H4AA  2    0.813561    0.694710    1.000163    21.00000   -1.20000
H4AB  2    0.896111    0.739659    0.995666    21.00000   -1.20000
AFIX  23
PART 2
H4BC  2    0.796562    0.754233    0.993388   -21.00000   -1.20000
H4BD  2    0.876564    0.673843    1.000100   -21.00000   -1.20000
AFIX   0
PART 0
C33   1    0.927146    1.056377    0.951731    11.00000    0.03691    0.05712 =
         0.04254   -0.02517    0.00898   -0.01657
AFIX 137
H33A  2    0.960665    0.968614    0.963955    11.00000   -1.50000
H33B  2    0.931902    1.149210    0.970643    11.00000   -1.50000
H33C  2    0.939807    1.091629    0.926082    11.00000   -1.50000
AFIX   0
C34   1    0.748935    0.615015    0.927939    11.00000    0.02485    0.02642 =
         0.06024    0.00066    0.01799   -0.00196
AFIX 137
H34A  2    0.712567    0.693197    0.933976    11.00000   -1.50000
H34B  2    0.747633    0.515015    0.943940    11.00000   -1.50000
H34C  2    0.737216    0.588252    0.898757    11.00000   -1.50000
AFIX   0

C46   1    0.522116    0.173410    0.637780    11.00000    0.01596    0.02990 =
         0.02926    0.00095    0.00154    0.00008
AFIX  23
H46A  2    0.528266    0.242934    0.662485    11.00000   -1.20000
H46B  2    0.569656    0.168827    0.628786    11.00000   -1.20000
AFIX   0
C38   1    0.180765    0.343661    0.513916    11.00000    0.02843    0.05231 =
         0.02045    0.01133    0.00209   -0.01226
AFIX  23
H38A  2    0.172257    0.440033    0.495600    11.00000   -1.20000
H38B  2    0.210926    0.262718    0.502670    11.00000   -1.20000
AFIX   0
C66   1    0.158054   -0.004408    0.546085    11.00000    0.02127    0.03078 =
         0.04004   -0.01851   -0.00139    0.00147
AFIX 137
H66A  2    0.200008    0.013198    0.533006    11.00000   -1.50000
H66B  2    0.118839   -0.062596    0.527204    11.00000   -1.50000
H66C  2    0.173994   -0.069759    0.570921    11.00000   -1.50000
AFIX   0

PART 1
C32   1    0.801805    1.142313    0.922824    31.00000    0.03777    0.02296 =
         0.03943   -0.00609   -0.00292    0.00750
AFIX 137
H32A  2    0.818012    1.173544    0.897849    31.00000   -1.50000
H32B  2    0.808330    1.235126    0.941789    31.00000   -1.50000
H32C  2    0.749589    1.111157    0.915991    31.00000   -1.50000
AFIX   0
C5    1    0.822711    0.931170    0.979723    21.00000    0.03920    0.03219 =
         0.02642   -0.00841    0.00860   -0.00071
AFIX  23
H5A   2    0.768615    0.944729    0.975958    21.00000   -1.20000
H5B   2    0.846967    0.991074    1.004647    21.00000   -1.20000
AFIX   0
PART 2
C5A   1    0.871814    0.892757    0.989552   -21.00000    0.02401    0.02055 =
         0.00964    0.00093    0.00604    0.00145
AFIX  23
H5AA  2    0.926077    0.883752    0.998571   -21.00000   -1.20000
H5AB  2    0.852110    0.951559    1.010808   -21.00000   -1.20000
AFIX   0
C32A  1    0.786560    1.103538    0.949761   -31.00000    0.03095    0.02659 =
         0.03271   -0.00058    0.00679    0.00492
AFIX 137
H32D  2    0.761308    1.149639    0.923508   -31.00000   -1.50000
H32E  2    0.806523    1.192517    0.968479   -31.00000   -1.50000
H32F  2    0.751450    1.039372    0.961502   -31.00000   -1.50000
AFIX   0
HKLF 4


REM  sp_2a_auto_a.res in C2
REM wR2 = 0.0841, GooF = S = 1.024, Restrained GooF = 1.024 for all data
REM R1 = 0.0342 for 8997 Fo > 4sig(Fo) and 0.0380 for all 9556 data
REM 645 parameters refined using 1 restraints

END

WGHT      0.0432      2.0820

REM Highest difference peak  0.576,  deepest hole -0.211,  1-sigma level  0.036
Q1    1  -0.0165  0.5907  0.7507  11.00000  0.05    0.58
Q2    1   0.9054  1.1367  0.9364  11.00000  0.05    0.24
Q3    1   0.8314  0.6705  1.0027  11.00000  0.05    0.23
Q4    1   0.8564  0.6359  0.9376  11.00000  0.05    0.19
Q5    1   0.8402  0.9318  0.9282  11.00000  0.05    0.19
Q6    1   0.9124  0.7954  0.9853  11.00000  0.05    0.18
;
_shelx_res_checksum                39122
_shelx_hkl_file
;
   0   0   3   12.41    1.41
   0   0   3   11.00    1.38
   0   0   3   11.64    1.36
   0   0   4   46.64    2.49
   0   0   4   43.66    2.51
   0   0   4   42.72    2.44
   0   0   5    1.48    2.05
   0   0   5    3.17    2.18
   0   0   6 3538.24  118.05
   0   0   6 3578.08  118.01
   0   0   6 3508.84  117.63
   0   0   7   -0.37    2.61
   0   0   7    0.70    2.66
   0   0   7    1.67    1.17
   0   0   8 1630.12   52.39
   0   0   8 1471.30   52.33
   0   0   8 1546.72   51.79
   0   0   9    0.73    3.31
   0   0   9    0.83    3.19
   0   0   9    1.92    1.36
   0   0  10   14.37    3.48
   0   0  10   11.02    3.52
   0   0  10   14.25    1.54
   0   0  11   17.80    3.74
   0   0  11   17.96    3.68
   0   0  11   20.86    1.87
   0   0  12   59.60    4.61
   0   0  12   56.10    4.64
   0   0  12   59.84    2.70
   0   0  13   18.94    4.05
   0   0  13   15.18    3.87
   0   0  13   17.58    1.58
   0   0  14 2363.40   73.51
   0   0  14 2251.53   73.48
   0   0  15   13.17    4.07
   0   0  15   16.33    4.36
   0   0  15   12.98    1.33
   0   0  16  436.09   15.32
   0   0  16  424.98   15.18
   0   0  17    8.08    4.25
   0   0  17   10.88    4.44
   0   0  18 1797.51   62.61
   0   0 -18 1831.76   62.22
   0   0  19    3.29    4.26
   0   0 -19    3.53    3.01
   0   0  20  214.62   10.61
   0   0 -20  237.45    9.99
   0   0  21    6.50    1.28
   0   0  21    5.42    2.15
   0   0  21    6.22    2.22
   0   0  21    6.95    2.25
   0   0 -21    5.21    3.24
   0   0  21    5.64    1.55
   0   0  21    5.32    1.49
   0   0  21    6.26    2.11
   0   0  21    5.62    2.13
   0   0  21    5.71    2.08
   0   0  21    7.04    2.19
   0   0  22    4.63    2.08
   0   0  22    3.33    2.05
   0   0  22    3.44    2.20
   0   0  22    3.60    1.31
   0   0 -22    5.54    3.29
   0   0  22    3.61    1.59
   0   0  22    3.63    1.54
   0   0  22    2.50    2.74
   0   0  22    2.14    1.97
   0   0  22    3.03    2.03
   0   0  22    2.86    2.03
   0   0  22    3.31    1.20
   0   0  23   32.90    2.80
   0   0  23   35.16    2.84
   0   0  23   29.53    2.10
   0   0  23   39.39    2.82
   0   0  23   36.86    2.41
   0   0  23   35.21    2.10
   0   0  23   37.89    2.27
   0   0  23   33.86    2.77
   0   0  23   34.82    2.85
   0   0 -23   36.91    4.19
   0   0  23   37.17    2.86
   0   0  23   34.04    2.55
   0   0  24  282.78   10.01
   0   0  24  262.10    9.96
   0   0  24  262.27    9.40
   0   0  24  278.19    9.93
   0   0  24  267.87    9.66
   0   0  24  263.48    9.47
   0   0  24  265.99    9.60
   0   0  24  259.71    9.89
   0   0 -24  285.83   11.73
   0   0  24  271.57    9.99
   0   0  24  260.23    9.81
   0   0  25   32.15    3.14
   0   0  25   32.04    3.15
   0   0  25   33.44    2.19
   0   0  25   33.95    2.48
   0   0  25   36.51    2.97
   0   0  25   36.23    2.47
   0   0  25   37.24    2.23
   0   0  25   41.01    3.10
   0   0 -25   34.06    4.38
   0   0  25   34.45    3.67
   0   0  25   42.02    3.34
   0   0  26  214.66    8.32
   0   0  26  218.13    8.35
   0   0  26  205.33    7.67
   0   0  26  208.44    8.19
   0   0 -26  225.16   10.10
   0   0  26  213.10    8.26
   0   0  26  214.15    7.97
   0   0  26  213.82    7.91
   0   0  26  209.56    7.80
   0   0  26  211.75    8.37
   0   0  26  213.64    8.14
   0   0  27    1.19    2.79
   0   0 -27   -1.02    3.12
   0   0  27    0.98    2.05
   0   0  27   -0.61    2.04
   0   0  27    2.63    2.76
   0   0  27    1.78    1.76
   0   0  27    1.90    2.64
   0   0  27   -0.17    2.82
   0   0  27    3.33    2.31
   0   0  27    1.71    2.70
   0   0  27    0.81    1.57
   0   0  28    2.13    2.82
   0   0  28   -0.13    2.03
   0   0  28    2.61    2.70
   0   0  28    0.60    1.71
   0   0  28   -1.56    2.95
   0   0  28    0.70    2.83
   0   0  28    1.66    2.52
   0   0  28    2.72    3.00
   0   0  28   -1.08    2.24
   0   0  28    3.12    1.99
   0   0  29    0.65    2.21
   0   0  29    3.69    1.79
   0   0  29    2.39    1.97
   0   0  29    5.45    3.04
   0   0  29    1.26    2.79
   0   0  29    0.27    2.74
   0   0  29   -0.15    2.39
   0   0  29    0.84    2.83
   0   0  29    3.12    1.95
   0   0  30   30.32    3.42
   0   0  30   26.12    2.22
   0   0  30   26.12    2.69
   0   0  30   27.35    3.21
   0   0  30   26.15    3.26
   0   0  30   25.89    2.68
   0   0  30   26.86    2.46
   0   0  30   23.12    2.42
   0   0  31    5.10    2.19
   0   0  31    0.42    3.08
   0   0  31    2.84    1.73
   0   0  31    2.15    2.86
   0   0  31    1.80    2.39
   0   0  31    2.66    3.02
   0   0  31    1.91    2.07
   0   0  31    5.36    1.86
   0   0  31    2.66    2.33
   0   0  32  150.08    6.31
   0   0  32  135.08    5.50
   0   0  32  139.41    6.34
   0   0  32  147.98    6.38
   0   0  32  138.98    5.77
   0   0  32  143.14    5.86
   0   0  32  148.72    6.01
   0   0  33    4.53    2.26
   0   0  33    2.75    2.96
   0   0  33    8.79    3.11
   0   0  33    1.69    2.19
   0   0  33    2.50    2.11
   0   0  34  169.96    7.21
   0   0  34  180.85    7.18
   0   0  34  175.16    6.84
   0   0  35   35.13    3.30
   0   0  35   39.36    3.37
   0   0  35   28.94    2.64
   0   0  36   44.61    3.27
   0   0  36   38.49    3.32
   0   0  37   13.89    2.46
   0   0  37   10.40    2.49
   0   0  38    8.72    2.11
   0   0  38    0.30    2.31
   0   0  39    4.05    1.85
   0   0  39   -1.99    1.96
   0   0  40   39.01    2.21
   0   0  40   35.29    2.36
   0   0  41   16.53    1.71
   0  -2   0 2335.58   79.81
   0   2   0 2412.16   79.50
   0  -2   0 2360.37   79.79
   0  -2  -1  112.42    4.86
   0  -2   1  110.73    5.04
   0   2   1  111.91    4.22
   0   2  -1  115.93    4.52
   0  -2  -1  104.99    4.92
   0  -2   1  104.75    5.04
   0  -2   2  620.58   20.98
   0  -2  -2  564.54   20.73
   0   2  -2  584.21   20.67
   0   2   2  634.93   20.33
   0  -2   2  571.72   20.94
   0  -2  -2  589.69   20.80
   0  -2   3  754.75   25.44
   0  -2  -3  781.95   25.14
   0   2  -3  738.81   25.19
   0  -2   3  727.28   25.38
   0   2   3  722.62   24.63
   0  -2   4  438.72   16.69
   0  -2   4  472.45   16.13
   0  -2  -4  500.86   16.36
   0  -2   4  458.51   16.75
   0   2   5 1213.91   41.01
   0   2   5 1187.08   40.78
   0  -2   5 1214.90   40.80
   0  -2   5 1230.72   40.80
   0   2   6 1500.67   51.06
   0  -2   6 1556.06   51.00
   0  -2   6 1493.75   50.99
   0   2   6 1508.08   50.98
   0   2   7  506.24   17.61
   0   2   7  501.65   17.68
   0  -2   7  517.91   17.71
   0  -2   7  519.07   17.72
   0   2   7  484.96   17.66
   0  -2   7  519.78   18.04
   0  -2   8  257.60   10.01
   0  -2   8  265.21    9.79
   0   2   8  255.16    9.37
   0   2   8  263.98    9.68
   0  -2   8  236.27    9.64
   0  -2   8  261.10    9.72
   0   2   8  272.42    9.73
   0  -2   9  813.49   27.30
   0  -2   9  812.07   27.15
   0   2   9  777.61   26.73
   0   2   9  765.40   27.11
   0  -2   9  779.84   27.13
   0   2   9  772.80   27.12
   0  -2   9  783.25   27.14
   0  -2  10 1131.35   38.09
   0  -2  10 1094.67   37.88
   0   2  10 1105.83   37.47
   0  -2  10 1118.22   38.02
   0   2  10 1084.12   37.95
   0   2  10 1129.92   38.03
   0  -2  10 1107.24   37.98
   0  -2  11  144.74    6.43
   0  -2  11  147.83    6.16
   0   2  11  140.46    5.53
   0  -2  11  142.42    6.46
   0   2  11  147.15    6.57
   0  -2  11  144.76    6.60
   0  -2  12  490.35   17.54
   0  -2  12  491.14   17.29
   0   2  12  500.30   16.79
   0  -2 -12  461.99   16.68
   0  -2  12  506.39   17.72
   0  -2  12  491.99   17.62
   0   2  12  486.37   17.69
   0   2  13   15.26    3.31
   0  -2  13   11.65    3.39
   0  -2 -13   12.68    1.73
   0  -2  13   15.19    2.59
   0   2  13   15.91    1.70
   0  -2  13   16.92    3.03
   0   2  14  561.16   20.59
   0  -2  14  547.61   20.61
   0   2  14  604.91   19.54
   0  -2 -14  542.66   19.57
   0   2 -14  580.94   21.00
   0  -2  14  577.37   20.10
   0  -2  14  545.40   20.24
   0  -2 -15   88.83    3.99
   0   2  15   94.57    3.83
   0   2 -15   89.87    6.01
   0  -2  15   87.46    5.47
   0   2  15   80.58    5.30
   0  -2  15   88.32    4.93
   0   2  16  157.13    5.93
   0   2 -16  159.11    8.14
   0   2  16  149.45    7.53
   0  -2  16  157.71    7.52
   0  -2  16  146.94    6.89
   0   2 -17    8.87    4.25
   0  -2  17    5.51    2.54
   0   2  17    9.20    1.61
   0   2  18   37.24    2.31
   0   2 -18   37.15    4.89
   0  -2  18   40.35    3.35
   0  -2  19   41.47    3.30
   0  -2  19   40.58    2.23
   0   2 -19   46.94    5.13
   0  -2  19   43.00    2.60
   0   2  20  183.64    7.05
   0  -2  20  188.12    7.10
   0   2  20  187.83    6.97
   0  -2  20  165.92    6.66
   0   2  20  192.31    6.61
   0   2 -20  191.90    9.51
   0   2  20  192.62    6.94
   0  -2  20  174.43    7.67
   0  -2  20  197.49    6.68
   0  -2  20  168.07    6.84
   0   2  20  176.30    6.93
   0   2  20  177.87    6.99
   0   2  21   14.53    1.85
   0   2 -21   17.48    4.67
   0   2  21   11.05    1.74
   0  -2  21   16.54    2.37
   0   2  21   14.62    2.11
   0   2  21   14.23    2.23
   0  -2  21   11.60    2.14
   0   2  21   16.34    2.49
   0  -2  21   14.64    2.41
   0  -2  21   16.04    2.00
   0  -2  21   15.89    2.31
   0   2  21   10.48    2.29
   0   2  21   14.30    1.62
   0   2  22  103.00    4.07
   0  -2  22   97.88    4.52
   0   2  22   96.66    4.48
   0   2  22   94.81    4.19
   0   2  22  102.18    4.39
   0  -2  22   93.21    4.36
   0   2  22   94.49    4.38
   0  -2  22  105.54    4.65
   0   2  22   92.00    4.60
   0   2  22  104.10    4.41
   0  -2  22   98.30    4.39
   0   2 -22  100.73    6.91
   0   2 -23  178.94    9.38
   0   2  23  164.36    6.38
   0   2  23  152.06    6.21
   0   2  23  151.20    6.19
   0  -2  23  159.45    6.53
   0   2  23  163.56    6.51
   0   2  23  154.23    6.61
   0  -2  23  165.68    6.42
   0   2  23  164.40    6.11
   0  -2  23  168.89    6.65
   0  -2  23  163.13    6.38
   0   2  23  164.26    6.63
   0   2  23  162.06    6.35
   0   2  24    5.71    2.64
   0  -2  24    9.40    2.77
   0   2  24    8.36    2.21
   0  -2  24    7.69    2.36
   0  -2  24    9.81    2.55
   0   2  24    6.96    2.58
   0   2  24    9.67    1.49
   0   2  24    8.33    2.42
   0  -2  24    9.81    2.41
   0   2 -24    8.98    4.77
   0   2  24    5.56    1.94
   0  -2  24   10.50    1.44
   0   2  24    8.25    2.42
   0   2  24    7.74    2.83
   0   2  24    7.62    2.25
   0   2  25   33.71    2.95
   0  -2  25   30.97    2.87
   0   2 -25   40.06    5.65
   0   2  25   34.07    2.83
   0   2  25   31.42    2.46
   0   2  25   34.87    2.54
   0   2  25   35.01    2.15
   0  -2  25   34.11    2.43
   0   2  25   34.69    2.76
   0  -2  25   33.39    2.87
   0   2  25   34.55    3.44
   0  -2  25   31.93    3.30
   0  -2  25   28.82    2.89
   0   2  25   34.26    3.03
   0   2  25   32.86    2.41
   0  -2  25   30.59    1.97
   0  -2  26  115.10    5.12
   0   2  26  123.05    5.21
   0   2 -26  113.75    8.00
   0   2  26  116.44    4.91
   0   2  26  118.70    5.15
   0   2  26  112.59    4.82
   0   2  26  127.45    4.62
   0  -2  26  107.32    4.69
   0  -2  26  114.47    4.82
   0  -2  26  121.27    5.48
   0   2  26  106.10    4.97
   0  -2  26  111.79    5.15
   0   2  26  108.02    5.48
   0  -2  26  112.16    5.26
   0   2  26  109.47    5.22
   0   2  26  116.29    4.79
   0  -2  26  116.79    4.51
   0  -2  27   30.37    2.05
   0  -2  27   26.56    3.00
   0   2  27   34.61    2.98
   0   2 -27   26.07    5.23
   0   2  27   29.18    2.64
   0  -2  27   28.20    2.31
   0  -2  27   31.90    2.57
   0   2  27   29.32    2.12
   0   2  27   28.45    3.23
   0  -2  27   30.29    3.17
   0   2  27   28.89    2.48
   0  -2  27   26.68    3.17
   0  -2  27   27.53    3.55
   0   2  27   26.51    2.74
   0   2  27   32.61    3.50
   0   2  27   28.69    2.85
   0   2 -28   13.21    4.93
   0   2  28   13.14    2.35
   0   2  28   15.00    1.90
   0   2  28   17.08    2.68
   0  -2  28   12.41    2.24
   0  -2  28   10.68    1.88
   0   2  28   19.38    2.86
   0  -2  28   13.76    2.76
   0  -2  28   11.28    1.72
   0   2  28   15.44    2.13
   0  -2  28   14.12    3.06
   0  -2  28   11.80    2.66
   0   2  28   10.57    3.12
   0   2  29   47.44    2.96
   0  -2  29   47.01    2.64
   0   2  29   50.29    3.97
   0  -2  29   46.77    3.39
   0  -2  29   54.65    3.98
   0   2  29   49.57    3.07
   0   2  29   51.94    3.51
   0   2 -29   48.54    6.06
   0   2  29   54.59    2.73
   0  -2  29   43.97    2.66
   0  -2  29   51.04    3.11
   0  -2  29   55.46    3.59
   0   2  29   47.71    3.43
   0   2  30   86.20    3.78
   0  -2  30   80.81    3.62
   0   2 -30   82.83    6.83
   0   2  30   81.90    4.20
   0  -2  30   79.84    4.26
   0   2  30   89.60    4.79
   0  -2  30   82.87    4.85
   0  -2  30   83.51    4.03
   0   2  30   84.09    3.71
   0  -2  30   78.99    3.63
   0  -2  30   85.92    4.38
   0   2  30   89.53    4.45
   0   2  31   11.18    2.41
   0   2  31   12.13    2.77
   0  -2  31   13.96    2.80
   0  -2  31   11.90    3.04
   0   2  31    9.28    3.25
   0  -2  31   13.70    3.38
   0  -2  31    9.67    2.92
   0  -2  31   11.53    2.42
   0  -2  31    8.37    1.94
   0   2  31   11.37    1.87
   0   2  31   10.89    1.91
   0   2  32   15.33    2.40
   0   2  32   13.89    3.26
   0  -2  32   10.30    2.83
   0  -2  32   12.85    2.49
   0  -2  32   16.12    3.36
   0   2  32    9.76    1.96
   0  -2  32   10.42    1.73
   0   2  32   12.32    1.85
   0   2  32   13.30    2.73
   0  -2  32   13.52    2.73
   0  -2  32    9.72    2.36
   0   2  33   76.95    3.91
   0  -2  33   86.05    4.21
   0   2  33   82.77    4.13
   0   2  33   77.34    3.61
   0  -2  33   77.69    3.90
   0   2  33   78.79    3.96
   0  -2  33   74.09    4.21
   0  -2  33   78.00    3.96
   0   2  33   84.48    4.59
   0  -2  33   83.86    4.52
   0  -2  33   75.13    3.45
   0   2  34   12.36    2.13
   0  -2  34    8.10    2.62
   0   2  34    7.24    2.66
   0  -2  34   12.84    2.30
   0   2  34   15.76    2.40
   0   2  34   13.93    1.95
   0  -2  34   11.04    2.59
   0   2  34   16.09    2.95
   0  -2  34   13.34    2.28
   0  -2  34    8.99    1.79
   0   2  35   66.63    3.84
   0  -2  35   77.45    3.88
   0  -2  35   76.59    3.62
   0   2  35   73.63    3.40
   0   2  35   76.76    3.60
   0  -2  35   80.01    3.90
   0   2  35   70.38    3.63
   0   2  35   77.34    4.16
   0  -2  36   15.51    2.35
   0   2  36   14.64    1.75
   0   2  36   10.21    2.50
   0  -2  36   11.59    1.96
   0   2  36    8.46    2.26
   0  -2  36    5.94    2.25
   0   2  37   63.55    2.98
   0  -2  37   68.29    3.32
   0  -2  37   62.33    3.27
   0   2  37   68.20    3.31
   0  -2  38   22.34    2.07
   0   2  38   33.07    2.35
   0  -2  39   55.39    2.51
   0   2  39   51.59    2.69
   0   2  40   10.48    1.34
   0  -4   0  244.35   10.11
   0   4   0  249.12    9.22
   0  -4   0  263.45   10.29
   0  -4   1  102.60    5.60
   0  -4  -1   99.40    5.54
   0   4   1   98.08    4.22
   0   4  -1  101.63    4.59
   0  -4   1  103.39    5.74
   0  -4  -1  111.87    5.54
   0  -4   2   26.72    3.62
   0  -4  -2   28.91    3.52
   0   4  -2   26.88    2.64
   0   4   2   26.27    1.78
   0  -4  -2   22.89    3.33
   0  -4   2   24.86    3.80
   0  -4   3  467.37   17.30
   0  -4  -3  493.93   17.02
   0   4  -3  460.60   16.69
   0  -4  -3  441.53   16.99
   0  -4   3  458.06   17.20
   0  -4   4  178.97    8.74
   0   4  -4  201.04    8.13
   0  -4   4  211.71    8.78
   0  -4  -4  199.67    8.38
   0  -4   5  125.55    6.87
   0   4   5  138.20    6.69
   0   4  -5  134.51    6.25
   0  -4   5  127.11    6.87
   0  -4  -5  141.69    6.35
   0  -4   6  284.10   11.44
   0   4  -6  268.93   11.04
   0   4   6  276.82   11.08
   0  -4   6  286.32   11.34
   0  -4  -6  281.30   10.81
   0  -4   7   26.40    4.08
   0   4   7   25.72    3.71
   0   4  -7   27.98    3.56
   0  -4  -7   26.14    3.04
   0  -4   7   27.26    4.11
   0   4  -8  598.06   21.47
   0   4   8  572.91   21.14
   0  -4  -8  600.19   20.98
   0   4   9  149.84    6.69
   0   4  -9  148.07    7.18
   0  -4  -9  147.66    6.40
   0   4 -10  123.44    6.50
   0   4  10  116.12    5.71
   0  -4 -10  122.75    5.44
   0  -4  11   32.55    4.15
   0   4  11   35.46    3.16
   0   4 -11   33.50    4.10
   0  -4  11   35.81    3.91
   0  -4 -11   35.95    2.74
   0  -4  12  164.45    7.95
   0  -4  12  163.17    7.75
   0   4 -12  160.83    8.10
   0   4  12  156.92    6.74
   0   4  13  408.58   13.90
   0  -4  13  402.64   15.35
   0  -4  13  381.10   15.51
   0   4  13  405.26   13.68
   0   4  13  366.61   14.37
   0   4 -13  400.13   15.89
   0   4  13  396.14   13.78
   0  -4  14   54.29    4.89
   0   4  14   59.46    2.53
   0   4  14   56.02    2.70
   0  -4  14   61.73    4.62
   0   4 -14   59.21    5.15
   0   4  14   53.53    3.53
   0  -4  14   51.53    2.68
   0   4  15   54.51    2.80
   0   4  15   56.64    2.50
   0  -4  15   53.79    4.69
   0  -4  15   55.55    2.96
   0  -4  15   54.40    4.36
   0  -4  15   56.20    2.84
   0   4 -15   58.49    5.35
   0   4  15   48.08    3.20
   0  -4  15   56.10    2.89
   0   4  16  391.65   13.37
   0  -4  16  395.31   13.50
   0  -4  16  375.60   15.17
   0  -4  16  381.00   14.89
   0  -4  16  381.02   13.32
   0   4 -16  398.41   15.87
   0   4  16  354.21   13.77
   0   4  17  216.31    7.86
   0   4  17  219.54    7.66
   0  -4  17  201.87    9.60
   0  -4  17  215.93    7.80
   0  -4  17  222.59    8.02
   0   4  17  209.87    7.82
   0   4  17  216.75    8.05
   0   4 -17  195.04   10.22
   0   4  17  208.26    8.23
   0  -4  17  213.66    8.02
   0   4  18    9.38    1.91
   0   4  18   10.96    1.45
   0   4  18    6.88    1.92
   0  -4  18    9.57    2.12
   0  -4  18    8.39    1.69
   0   4  18    9.45    2.04
   0   4 -18   10.35    4.40
   0   4  18    8.10    1.88
   0  -4  18   13.31    3.46
   0   4  19   21.04    2.11
   0  -4  19   28.33    3.81
   0  -4  19   20.98    1.71
   0   4  19   25.10    1.77
   0   4 -19   31.93    5.11
   0   4  19   24.72    2.28
   0  -4  19   27.51    2.55
   0   4  19   21.86    2.31
   0  -4  19   24.75    2.48
   0   4  19   23.70    2.08
   0   4 -20   10.61    4.76
   0   4  20    7.13    1.83
   0  -4  20    9.46    3.51
   0   4  20    8.91    1.78
   0   4  20    8.07    1.56
   0  -4  20    7.10    1.48
   0   4  20    8.61    2.13
   0  -4  20    7.23    2.26
   0   4  20    8.48    1.77
   0   4  21   54.62    2.83
   0   4  21   51.31    2.93
   0   4  21   51.18    2.57
   0  -4  21   54.24    3.27
   0  -4  21   51.22    2.41
   0   4  21   49.83    3.11
   0  -4  21   51.38    3.22
   0   4  21   42.28    2.93
   0  -4  21   50.81    2.78
   0   4  22  138.34    5.40
   0  -4  22  135.13    5.37
   0   4  22  128.49    5.67
   0   4  22  134.52    5.69
   0  -4  22  137.36    5.83
   0  -4  22  137.01    5.81
   0   4  22  135.87    5.47
   0   4  22  139.97    5.25
   0  -4  23    6.55    1.88
   0   4  23    1.85    2.03
   0  -4  23    3.78    2.57
   0  -4  23    4.06    2.53
   0   4  23    6.01    2.44
   0   4  23    4.46    1.90
   0   4  23    4.89    1.68
   0   4  24   41.78    2.46
   0  -4  24   44.88    2.71
   0   4  24   42.17    2.85
   0   4  24   38.47    2.96
   0   4  24   41.44    3.29
   0  -4  24   39.78    3.39
   0   4  24   39.03    2.57
   0   4 -25   73.51    6.95
   0   4  25   67.67    3.57
   0   4  25   69.81    3.69
   0  -4  25   68.60    3.41
   0   4  25   64.27    3.18
   0   4  25   60.95    3.36
   0   4  25   75.03    3.95
   0  -4  25   70.97    3.97
   0  -4  25   71.04    4.00
   0  -4  26   58.19    3.85
   0   4  26   54.15    3.35
   0   4  26   55.22    3.49
   0  -4  26   57.97    3.18
   0  -4  26   57.78    3.37
   0   4 -26   63.13    7.04
   0  -4  26   60.84    3.76
   0   4  26   61.89    3.66
   0   4  26   60.19    2.95
   0  -4  27   57.57    3.80
   0  -4  27   56.84    2.78
   0   4  27   53.16    3.44
   0   4  27   59.05    2.81
   0  -4  27   57.15    3.48
   0  -4  27   55.77    3.21
   0   4  27   57.27    3.40
   0   4 -27   64.33    6.75
   0  -4  27   57.38    3.72
   0   4  27   60.93    3.65
   0   4  27   55.59    2.92
   0   4  28    6.61    2.16
   0  -4  28    3.34    2.16
   0  -4  28    6.29    2.14
   0  -4  28    7.08    1.66
   0   4  28    4.70    2.39
   0  -4  28    5.06    2.85
   0  -4  28    3.49    2.74
   0   4  28    6.02    2.50
   0   4  28    5.47    1.55
   0   4  29   37.57    2.93
   0  -4  29   43.14    2.38
   0  -4  29   40.85    2.82
   0   4  29   49.35    2.43
   0  -4  29   44.98    2.86
   0   4  29   43.99    3.04
   0  -4  29   42.06    3.32
   0   4  29   43.22    3.20
   0  -4  29   42.51    3.42
   0   4  30  115.56    5.01
   0  -4  30  119.63    4.86
   0  -4  30  117.91    4.92
   0   4  30  120.09    4.58
   0  -4  30  108.86    4.53
   0   4  30  119.86    5.01
   0  -4  30  122.75    5.37
   0   4  30  113.68    5.14
   0  -4  31   36.68    2.45
   0  -4  31   32.91    2.57
   0   4  31   34.36    2.09
   0  -4  31   28.30    2.02
   0   4  31   35.78    2.58
   0  -4  31   31.51    3.06
   0   4  31   35.92    2.88
   0  -4  32   13.19    1.83
   0   4  32   14.57    2.08
   0  -4  32   11.79    1.55
   0  -4  32   12.39    2.52
   0   4  32   13.04    2.30
   0   4  32   13.09    1.60
   0  -4  33    8.77    1.43
   0   4  33    8.55    1.78
   0   4  33   10.48    1.52
   0  -4  33    9.13    2.32
   0   4  33   10.66    2.17
   0   4  34   56.93    2.54
   0  -4  34   54.24    3.13
   0   4  34   54.20    2.68
   0   4  34   54.62    2.99
   0   4  35    7.70    1.32
   0   4  35   11.41    1.74
   0  -4  35   13.03    2.03
   0   4  35   12.20    1.89
   0   4  36    9.67    1.22
   0  -4  36   11.66    1.76
   0   4  36   13.35    1.67
   0   4  37    8.66    0.99
   0   4  37   12.37    1.35
   0   6   0  358.18   15.04
   0  -6   0  369.23   12.95
   0  -6   0  379.64   14.89
   0   6   0  372.87   13.11
   0   6  -1   46.41    5.33
   0   6   1   54.81    5.35
   0  -6   1   53.46    2.72
   0  -6  -1   55.56    2.71
   0   6   1   56.50    2.73
   0  -6   1   48.32    4.77
   0  -6  -1   48.63    4.61
   0   6   1   51.74    3.00
   0   6  -1   57.21    3.08
   0   6   2   21.70    2.16
   0  -6   2   21.58    1.86
   0  -6  -2   20.06    1.84
   0  -6   2   17.51    3.83
   0  -6  -2   20.48    3.51
   0   6   2   21.27    1.79
   0   6   2   19.63    1.86
   0   6  -2   25.32    2.29
   0  -6   3  111.17    4.52
   0  -6  -3  113.80    4.53
   0   6   3  111.14    4.41
   0  -6   3  116.96    6.74
   0  -6  -3  112.15    6.36
   0   6  -3  117.65    4.82
   0   6   3  113.19    4.71
   0   6   4    4.43    1.85
   0   6  -4    5.83    1.96
   0  -6   4    6.56    1.57
   0   6   4    4.10    1.31
   0  -6  -4    2.96    3.05
   0  -6   4    6.97    3.53
   0   6   4    5.41    1.74
   0  -6   5   84.76    3.70
   0   6   5   88.25    3.93
   0   6   5   88.07    5.98
   0  -6  -5   88.86    5.40
   0  -6   5   86.03    5.76
   0   6  -5   85.15    4.00
   0   6   5   87.20    3.81
   0  -6   6  125.04    5.11
   0  -6  -6  135.28    6.69
   0  -6   6  130.61    7.31
   0   6   6  131.92    5.27
   0   6   6  129.56    6.94
   0   6   6  133.01    5.29
   0   6  -6  134.19    5.34
   0  -6   7  151.61    5.67
   0   6   7  145.25    5.44
   0   6   7  139.27    5.79
   0   6  -7  151.26    5.84
   0   6   7  143.09    5.72
   0   6   7  144.81    7.46
   0  -6   7  138.26    7.75
   0  -6  -7  147.69    7.06
   0   6   8   13.50    2.10
   0  -6   8   12.93    1.80
   0   6   8   12.67    1.53
   0   6   8   13.11    1.57
   0   6  -8   10.09    3.05
   0   6   8   13.61    3.56
   0   6   8   12.07    1.88
   0   6  -8   12.81    2.15
   0  -6   8    7.54    3.50
   0   6   9   65.98    3.06
   0   6   9   65.46    2.92
   0  -6   9   60.37    5.25
   0  -6   9   68.36    3.11
   0   6   9   70.54    4.84
   0   6  -9   53.60    4.68
   0   6  -9   66.71    3.40
   0   6   9   66.78    3.45
   0   6  10   21.56    1.81
   0   6 -10   19.30    2.26
   0  -6  10   20.49    4.01
   0   6  10   21.25    1.95
   0  -6  10   19.28    1.90
   0   6  10   23.34    3.35
   0   6 -10   16.58    3.33
   0   6  10   20.31    2.39
   0   6  11  161.44    5.99
   0   6  11  158.11    6.16
   0  -6  11  162.77    8.40
   0  -6  11  157.08    6.09
   0   6  11  159.46    5.89
   0   6  11  147.46    7.25
   0   6 -11  160.16    7.98
   0   6  11  161.29    6.38
   0   6 -11  159.76    6.29
   0   6  12  283.67   10.18
   0   6  12  281.27   10.31
   0   6  12  289.73   10.05
   0  -6  12  291.20   10.29
   0   6 -12  272.27   12.13
   0   6  12  256.79   11.32
   0   6  12  301.25   10.56
   0   6 -12  293.91   10.41
   0   6  13  100.59    4.15
   0   6  13   99.00    4.08
   0  -6  13   99.11    4.18
   0   6  13   98.34    3.88
   0   6  13   95.37    4.26
   0   6  13   97.20    4.36
   0   6  13   90.77    5.20
   0   6 -13   94.86    6.24
   0   6 -13   97.08    4.35
   0   6 -14  187.95    7.33
   0  -6  14  175.17    9.33
   0   6  14  195.11    7.33
   0   6  14  184.44    8.14
   0   6 -14  182.88    9.37
   0   6  14  191.70    7.15
   0   6  14  201.52    7.19
   0  -6  14  199.85    7.23
   0  -6  15  108.28    4.46
   0   6  15  106.11    4.59
   0   6 -15  106.52    4.53
   0   6  15  101.87    5.56
   0   6 -15   96.05    6.56
   0   6  15  104.51    4.31
   0  -6  15   99.47    4.42
   0   6  16   26.45    2.78
   0   6  16   33.18    2.61
   0   6  16   31.43    2.16
   0   6 -16   24.46    4.27
   0  -6  16   30.38    2.30
   0  -6  16   31.85    2.34
   0  -6  17  359.62   12.73
   0   6  17  378.30   12.83
   0   6  17  363.48   12.70
   0   6  17  346.47   12.86
   0   6 -17  358.24   15.15
   0   6  17  341.29   13.36
   0  -6  17  366.31   12.77
   0  -6  18  120.38    4.92
   0   6 -18  113.41    7.47
   0   6  18  120.08    5.53
   0   6  18  127.60    5.16
   0   6  18  124.77    4.98
   0   6  18  116.48    5.20
   0  -6  18  127.27    5.07
   0  -6  19   42.61    2.50
   0   6  19   41.54    3.10
   0   6 -19   37.96    4.86
   0   6  19   45.83    2.95
   0   6  19   44.51    3.10
   0  -6  19   46.86    2.77
   0  -6  19   46.79    2.71
   0   6  19   40.93    2.66
   0   6 -20   54.97    5.42
   0  -6  20   67.05    3.30
   0   6  20   60.72    3.52
   0  -6  20   58.99    3.07
   0   6  20   60.34    3.41
   0  -6  20   63.40    3.24
   0  -6  20   63.45    3.19
   0  -6  21    3.78    2.07
   0   6  21    2.99    2.99
   0  -6  21    1.26    1.51
   0   6  21    1.18    2.33
   0   6  21    0.17    1.70
   0  -6  21    5.95    1.95
   0  -6  21    0.85    1.80
   0  -6  22    9.83    2.08
   0   6  22   11.81    2.41
   0   6  22   13.73    2.65
   0  -6  22    8.82    1.52
   0  -6  22   12.25    1.92
   0  -6  22   13.95    2.51
   0  -6  22   14.17    1.97
   0   6  22   13.17    1.96
   0   6  23   42.46    2.57
   0  -6  23   41.94    3.09
   0  -6  23   42.21    2.57
   0   6  23   47.47    3.12
   0   6  23   40.19    3.01
   0  -6  23   39.11    2.67
   0  -6  23   40.61    2.64
   0  -6  24   58.58    2.95
   0  -6  24   54.74    3.38
   0   6  24   59.84    3.52
   0   6  24   56.33    3.41
   0  -6  24   54.81    3.08
   0   6  24   53.19    2.95
   0  -6  25   23.05    2.07
   0  -6  25   25.87    2.57
   0   6  25   20.58    2.61
   0   6  25   28.05    2.69
   0  -6  25   25.80    2.25
   0   6  25   22.94    2.40
   0  -6  26   35.92    2.32
   0   6  26   39.36    2.87
   0  -6  26   33.28    2.45
   0   6  26   33.84    2.81
   0   6  26   33.47    2.32
   0  -6  27    6.33    1.75
   0   6  27    9.26    2.11
   0  -6  27    9.28    1.44
   0   6 -27    5.27    1.88
   0   6  27    5.32    2.24
   0   6  27    6.68    1.32
   0  -6  27    6.88    1.89
   0   6  27    4.14    1.66
   0  -6  28   16.04    1.86
   0   6  28   16.16    2.20
   0  -6  28   16.51    1.49
   0   6 -28   13.67    1.78
   0   6  28   14.31    2.27
   0   6  28   18.55    1.42
   0  -6  28   14.26    1.78
   0  -6  29    6.26    1.22
   0   6  29    5.36    1.18
   0  -6  29    6.79    1.55
   0  -6  29    7.94    1.61
   0   6  29    5.10    1.99
   0   6 -29    4.35    1.36
   0  -6  30   12.37    1.30
   0   6  30   12.67    1.92
   0  -6  30   13.07    1.53
   0   6  30   14.56    1.24
   0  -6  30   17.84    1.63
   0  -6  30   15.00    1.68
   0  -6  31    6.44    1.06
   0   6  31    7.43    1.02
   0   6  31    8.97    1.67
   0  -6  31    9.72    1.39
   0  -6  31    7.15    1.36
   0  -6  32   15.76    1.13
   0   6  32   16.20    1.64
   0   6  32   17.24    1.15
   0  -6  32   20.62    1.48
   0  -6  32   18.04    1.37
   0  -6  33   30.96    1.56
   0  -6  33   28.87    1.42
   0   6  33   27.71    1.62
   0   6  33   31.41    1.56
   0  -8   0   28.31    1.85
   0  -8   0   25.69    2.02
   0   8   0   34.97    2.45
   0   8   0   32.63    2.00
   0   8  -1   18.06    1.79
   0   8   1   19.74    1.61
   0   8   1   17.71    1.74
   0  -8   1   14.69    1.59
   0  -8  -1   15.24    1.72
   0  -8   1   16.25    1.82
   0   8   1   19.37    2.14
   0   8  -1   18.76    2.15
   0   8  -2    4.92    1.61
   0   8   2    3.25    1.57
   0  -8   2    4.87    1.40
   0  -8  -2    0.47    1.41
   0  -8   2    2.28    1.63
   0   8  -2    3.88    1.92
   0   8   2    3.50    1.83
   0   8  -3    6.10    1.77
   0   8   3    5.28    1.65
   0  -8   3    2.68    1.38
   0  -8  -3    4.49    1.41
   0  -8   3    4.87    1.78
   0   8  -3    2.26    1.85
   0   8   3    5.27    1.85
   0   8  -4    2.46    1.72
   0   8   4    4.39    1.60
   0  -8   4    1.79    1.38
   0  -8   4    3.13    1.76
   0  -8  -4    4.11    1.32
   0   8  -4    4.41    1.87
   0   8   4    2.40    1.91
   0   8  -5   10.41    1.91
   0   8   5   12.87    1.83
   0  -8   5   10.99    1.56
   0  -8  -5   10.33    1.35
   0  -8   5   10.82    1.91
   0   8  -5   13.16    1.96
   0   8   5   11.57    2.02
   0   8  -6   22.75    2.17
   0   8   6   24.25    2.07
   0  -8   6   24.38    1.86
   0  -8   6   22.63    2.21
   0   8  -6   25.07    2.19
   0   8   6   26.25    2.26
   0   8  -7   -1.10    1.85
   0   8   7    0.33    1.71
   0  -8   7    1.39    1.44
   0  -8   7    0.68    1.79
   0   8   7    2.90    1.74
   0   8  -7   -2.31    1.73
   0   8  -8   15.69    2.03
   0   8   8   15.90    1.98
   0  -8   8   15.45    1.72
   0  -8   8   13.87    2.04
   0   8   8   16.49    1.99
   0   8  -8   14.03    1.95
   0   8   9   28.31    2.21
   0  -8   9   30.10    1.99
   0  -8   9   27.59    2.29
   0   8   9   28.44    2.17
   0   8  -9   28.86    2.17
   0   8 -10   18.74    2.24
   0   8  10   22.50    2.09
   0  -8  10   23.80    1.92
   0  -8  10   26.92    2.26
   0   8 -10   24.12    2.05
   0   8  10   26.29    2.15
   0   8 -11   70.43    3.12
   0  -8  11   62.56    3.00
   0   8  11   66.24    3.16
   0  -8  11   60.99    3.31
   0  -8  11   69.88    3.03
   0   8 -11   62.02    3.27
   0   8 -12   25.02    2.34
   0  -8  12   27.18    1.99
   0   8  12   28.67    2.24
   0  -8  12   29.37    2.01
   0   8 -12   33.08    2.16
   0   8 -13    7.27    2.05
   0   8  13    9.61    1.53
   0  -8  13    8.53    1.56
   0   8  13    7.77    1.83
   0  -8  13    9.21    1.57
   0   8 -13   10.03    1.55
   0   8  14   19.73    1.75
   0   8  14   17.15    1.95
   0  -8  14   20.39    1.75
   0  -8  14   18.20    1.76
   0  -8  15   37.25    2.02
   0  -8  15   32.40    2.10
   0  -8  15   32.38    2.29
   0   8  15   30.42    2.09
   0   8  15   34.42    2.30
   0  -8  15   36.56    2.09
   0  -8  16   12.84    1.64
   0  -8  16   14.00    1.51
   0  -8  16    9.71    1.69
   0   8  16    9.26    1.61
   0   8  16    9.55    1.78
   0  -8  16   12.26    1.56
   0  -8  17   19.71    1.68
   0  -8  17   19.05    1.79
   0  -8  17   20.61    1.60
   0   8 -17   16.96    2.00
   0   8  17   17.80    1.76
   0   8  17   18.96    1.92
   0  -8  17   18.30    1.75
   0  -8  18    6.17    1.42
   0  -8  18    5.15    1.43
   0   8 -18    4.30    1.81
   0  -8  18    5.36    1.33
   0  -8  18    7.19    1.52
   0   8  18    4.95    1.52
   0   8  18    6.15    1.60
   0  -8  19    2.04    1.35
   0  -8  19    1.12    1.70
   0   8  19    2.06    1.47
   0  -8  19    3.72    1.28
   0   8 -19    1.76    1.64
   0  -8  20   10.57    1.29
   0  -8  20   11.61    1.53
   0   8  20   11.00    1.55
   0  -8  20    9.85    1.24
   0   8 -20    8.46    1.66
   0   8 -21   43.44    2.27
   0   8  21   41.02    2.17
   0  -8  21   44.51    2.04
   0  -8  21   43.89    2.18
   0   8 -22   18.25    1.52
   0   8  22   15.80    1.51
   0  -8  22   16.47    1.30
   0  -8  22   14.33    1.49
   0   8 -23   63.65    2.63
   0  -8  23   64.10    2.51
   0  -8  23   63.62    2.63
   0   8  23   61.25    2.63
   0   8  24    1.99    0.69
   0  -8  24    1.67    1.08
   0  -8  24    1.91    0.87
   0   8  24    0.09    1.00
   0   8 -24    2.81    1.06
   0  -8  25   13.65    1.09
   0   8 -25   13.38    0.99
  -1  -1  41   98.07    3.73
  -1   1  41   98.12    3.70
  -1  -1  40   60.88    2.86
  -1   1  40   62.49    2.85
  -1   1  39    8.78    1.89
  -1  -1  39    9.47    1.96
  -1  -1  38   11.55    1.97
  -1  -1  38    4.34    2.21
  -1   1  38    6.26    2.15
  -1  -1  37   16.83    2.25
  -1   1  37    6.34    2.40
  -1  -1  37   10.12    2.47
  -1  -1  37   15.47    2.04
  -1  -1  36   19.01    2.35
  -1  -1  36   24.12    2.58
  -1  -1  36   14.83    2.73
  -1   1  36   16.69    2.75
  -1   1  36   23.00    2.12
  -1  -1  35   80.44    3.97
  -1   1  35   75.58    3.71
  -1  -1  35   81.28    3.89
  -1  -1  35   84.90    4.14
  -1   1  35   74.08    4.21
  -1  -1  35   73.94    4.22
  -1  -1  34   72.94    3.91
  -1   1  34   72.99    3.57
  -1  -1  34   73.50    3.76
  -1   1  34   70.96    4.15
  -1  -1  34   62.08    4.11
  -1  -1  34   69.19    3.99
  -1   1  33  225.86    8.85
  -1  -1  33  229.56    9.06
  -1   1  33  236.73    8.78
  -1  -1  33  229.48    8.99
  -1  -1  33  246.10    8.91
  -1   1  33  242.39    8.77
  -1  -1  33  229.06    8.50
  -1   1  33  263.86    9.20
  -1  -1  33  240.54    9.13
  -1   1  32  109.24    4.95
  -1  -1  32  107.33    5.02
  -1   1  32  120.46    4.83
  -1  -1  32  108.84    5.38
  -1   1  32  111.42    5.40
  -1   1  32  109.01    4.89
  -1   1  32  111.64    4.76
  -1  -1  32  114.55    5.29
  -1   1  32  119.39    5.41
  -1  -1  32  126.93    5.44
  -1  -1  32  108.45    4.52
  -1  -1  31   24.17    2.77
  -1   1  31   28.07    2.48
  -1  -1  31   25.20    3.30
  -1   1  31   27.34    3.43
  -1  -1  31   21.24    2.97
  -1   1  31   29.92    3.11
  -1  -1  31   20.80    3.10
  -1   1  31   28.95    2.44
  -1   1  31   25.14    2.68
  -1   1  31   34.13    3.24
  -1  -1  31   26.97    3.24
   1   1 -31   29.00    4.52
  -1   1  31   28.18    2.61
  -1   1  31   27.79    3.15
  -1   1  31   25.00    2.03
  -1  -1  31   23.54    2.06
  -1   1  30    6.11    2.07
  -1  -1  30    2.95    2.81
  -1   1  30    5.81    2.73
  -1  -1  30    1.89    2.55
  -1  -1  30    1.35    2.16
  -1   1  30    5.07    1.95
  -1   1  30    7.91    2.81
  -1  -1  30    4.37    2.87
   1   1 -30    7.46    4.14
  -1   1  30    2.54    2.32
  -1   1  30    5.51    1.70
  -1  -1  30    0.24    1.69
  -1  -1  30    2.37    2.75
  -1   1  30    2.18    2.95
  -1  -1  30    5.01    2.31
  -1   1  30    4.13    2.68
  -1   1  29   31.35    3.12
  -1  -1  29   29.39    3.22
  -1  -1  29   28.05    2.50
  -1  -1  29   28.96    3.10
  -1   1  29   29.90    2.49
  -1  -1  29   31.23    3.31
  -1   1  29   27.15    3.25
   1   1 -29   29.34    4.71
  -1   1  29   25.94    2.70
  -1   1  29   32.52    3.21
  -1   1  29   26.27    2.25
  -1   1  29   26.35    3.37
  -1  -1  29   32.62    3.21
  -1   1  29   33.98    2.29
  -1  -1  29   29.76    2.73
  -1  -1  29   25.59    2.03
  -1  -1  28   41.01    3.32
  -1   1  28   38.32    3.23
  -1   1  28   33.45    3.71
  -1  -1  28   36.87    2.62
  -1  -1  28   35.78    3.20
  -1   1  28   36.88    2.73
  -1   1  28   38.90    3.40
  -1  -1  28   33.09    3.39
   1   1 -28   38.74    5.23
  -1   1  28   36.79    2.82
  -1   1  28   38.86    3.36
  -1   1  28   40.17    2.49
  -1  -1  28   39.51    3.48
  -1   1  28   40.19    3.49
  -1   1  28   37.44    2.50
  -1   1  28   35.28    2.85
  -1  -1  28   39.06    2.26
  -1  -1  28   36.99    2.80
  -1  -1  28   37.97    2.20
  -1   1  28   35.10    2.30
  -1  -1  27   21.81    1.85
  -1   1  27   25.53    2.08
  -1   1  27   21.77    2.40
  -1  -1  27   22.99    2.39
  -1   1  27   18.11    3.05
  -1   1  27   19.94    2.80
  -1  -1  27   19.97    2.75
  -1  -1  27   20.70    2.97
  -1   1  27   23.59    2.29
  -1  -1  27   24.75    3.09
  -1   1  27   18.82    2.89
  -1  -1  27   21.72    2.22
  -1   1  27   22.63    2.90
  -1  -1  27   22.59    2.95
   1   1 -27   22.86    4.64
  -1   1  27   21.92    2.32
  -1   1  27   21.79    2.88
  -1   1  27   20.24    2.08
  -1  -1  27   22.44    1.85
  -1   1  27   20.94    1.91
  -1   1  26   20.05    2.30
  -1  -1  26   21.07    1.87
  -1   1  26   20.48    2.33
  -1  -1  26   23.73    2.30
  -1   1  26   23.85    1.96
  -1   1  26   20.57    2.74
  -1   1  26   22.31    2.34
  -1  -1  26   20.90    2.78
  -1   1  26   20.04    2.97
  -1  -1  26   21.95    2.59
  -1  -1  26   22.90    2.93
  -1   1  26   20.31    2.83
  -1  -1  26   18.52    2.07
  -1   1  26   17.18    2.67
  -1  -1  26   19.88    2.81
   1   1 -26   25.20    4.84
  -1   1  26   24.03    2.35
  -1  -1  26   23.46    2.25
  -1   1  26   22.39    2.82
  -1   1  26   22.41    2.07
  -1   1  26   18.10    1.95
  -1  -1  26   19.85    1.77
  -1   1  25   11.23    2.11
  -1  -1  25   12.03    1.65
  -1   1  25   13.41    2.05
  -1  -1  25   14.50    2.03
  -1   1  25   13.17    1.67
  -1  -1  25   11.05    1.79
  -1  -1  25   11.22    2.76
  -1   1  25   13.14    3.17
  -1  -1  25   11.97    2.42
  -1   1  25   11.98    1.99
  -1   1  25   12.88    2.87
  -1  -1  25   15.16    2.63
  -1   1  25   12.77    2.66
  -1   1  25   12.74    2.45
  -1  -1  25   15.10    2.49
   1   1 -25   10.87    4.84
  -1  -1  25   11.30    2.01
  -1   1  25   12.81    2.11
  -1  -1  25   13.58    2.54
  -1   1  25   16.36    2.55
  -1   1  25   10.43    1.56
  -1   1  25   14.33    1.84
  -1  -1  25   13.40    1.60
  -1   1  24  328.53   11.74
  -1  -1  24  335.16   11.81
  -1   1  24  340.00   11.91
  -1   1  24  329.98   11.84
  -1  -1  24  325.59   11.89
  -1   1  24  320.35   11.51
  -1   1  24  305.03   11.50
  -1   1  24  350.87   11.38
  -1  -1  24  333.26   11.50
  -1  -1  24  307.21   11.35
  -1  -1  24  320.79   11.42
  -1   1  24  318.98   11.72
  -1  -1  24  324.80   11.73
   1  -1 -24  314.90   12.95
   1   1 -24  361.62   14.43
  -1   1  24  338.58   11.59
  -1  -1  24  321.28   11.50
  -1  -1  24  325.51   11.77
  -1   1  24  334.59   11.77
  -1   1  24  296.16   11.28
  -1  -1  24  334.30   11.25
  -1   1  24  327.17   11.57
  -1   1  24  324.83   11.46
  -1   1  23  143.37    5.81
  -1  -1  23  134.78    5.78
  -1   1  23  142.15    5.95
  -1   1  23  148.77    5.92
  -1  -1  23  143.85    5.85
  -1   1  23  140.65    5.48
  -1  -1  23  133.15    5.39
  -1   1  23  154.30    5.29
  -1   1  23  136.38    5.46
  -1  -1  23  135.41    5.35
  -1  -1  23  149.91    5.46
  -1   1  23  142.24    5.77
  -1  -1  23  134.75    5.75
   1   1 -23  148.07    8.31
   1  -1 -23  145.21    6.90
  -1   1  23  146.47    5.56
  -1  -1  23  139.07    5.72
  -1  -1  23  139.09    5.49
  -1   1  23  147.84    5.78
  -1   1  23  127.65    5.21
  -1  -1  23  144.93    5.19
  -1   1  23  140.27    5.54
  -1   1  23  140.77    5.47
  -1   1  22   50.61    3.17
  -1  -1  22   46.14    3.07
   1  -1 -22   54.44    4.03
   1   1 -22   69.01    5.65
  -1   1  22   54.11    3.09
  -1  -1  22   50.32    3.02
  -1   1  22   54.17    2.83
  -1  -1  22   57.46    2.74
  -1  -1  22   58.62    2.41
  -1  -1  22   55.99    2.71
  -1   1  22   58.11    2.47
  -1   1  22   46.71    2.70
  -1  -1  22   48.92    2.56
  -1   1  22   51.32    3.36
  -1  -1  22   54.83    3.37
  -1   1  22   53.87    3.10
  -1  -1  22   56.06    3.36
  -1   1  22   56.72    3.20
  -1   1  22   54.69    2.73
  -1   1  22   54.92    2.79
  -1   1  21  108.31    4.67
  -1   1  21  136.32    4.57
  -1   1  21  120.71    5.11
  -1  -1  21  123.44    5.09
  -1  -1  21  118.79    4.97
  -1   1  21  116.17    4.99
  -1   1  21  118.67    4.88
  -1  -1  21  123.75    5.06
  -1   1  21  119.85    4.97
  -1  -1  21  119.79    4.72
   1   1 -21  126.15    7.20
   1  -1 -21  130.35    6.20
  -1   1  21  119.53    5.07
  -1  -1  20  281.01   12.54
  -1   1  20  288.79   10.16
  -1   1  19  329.07   13.72
  -1  -1  19  336.54   13.78
  -1   1  18  226.84   10.28
  -1  -1  18  227.22   10.34
  -1  -1  17  206.47    7.97
  -1   1  17  219.32    9.61
  -1  -1  17  221.89    9.68
  -1  -1  16  336.35   12.28
  -1   1  16  353.60   13.66
  -1  -1  16  345.15   13.67
  -1  -1  15  189.89    7.50
  -1  -1  15  207.64    8.91
  -1   1  15  202.78    8.89
  -1  -1  14  135.19    5.81
  -1  -1  14  148.50    7.15
  -1   1  14  145.15    7.09
  -1  -1  14  138.66    7.15
  -1   1  14  133.18    7.02
  -1   1  14  151.57    5.31
  -1  -1  13  195.89    7.63
  -1   1  13  204.24    8.71
  -1  -1  13  197.41    8.76
  -1   1  13  201.57    7.08
  -1   1  13  195.36    8.69
  -1  -1  13  194.87    8.69
  -1  -1  13  204.47    7.52
  -1   1  12   22.57    3.88
  -1  -1  12   22.84    3.89
  -1   1  12   20.57    3.92
  -1  -1  12   20.19    3.78
  -1  -1  12   21.78    2.08
  -1  -1  12   24.08    2.40
  -1   1  12   23.32    1.52
  -1  -1  11  139.82    5.80
  -1   1  11  140.49    6.73
  -1  -1  11  139.42    6.75
  -1  -1  11  139.78    6.78
  -1   1  11  136.65    6.70
  -1  -1  11  142.12    5.71
  -1   1  11  150.48    5.20
  -1  -1  10 1875.98   64.81
  -1  -1  10 1996.28   65.24
  -1   1  10 1884.12   65.24
  -1  -1  10 1909.80   65.17
  -1   1  10 1931.10   65.18
  -1  -1  10 1895.48   64.76
  -1   1  10 1964.20   64.42
  -1  -1   9 1649.92   55.65
  -1   1   9 1692.39   55.98
  -1  -1   9 1605.02   55.94
  -1  -1   9 1625.07   55.90
  -1   1   9 1635.87   55.91
  -1  -1   9 1584.24   55.56
  -1   1   9 1706.52   55.27
  -1  -1   8 2093.04   69.11
  -1  -1   8 2094.44   69.32
  -1   1   8 2111.02   69.32
  -1  -1   8 2066.62   69.29
  -1   1   8 2040.43   69.27
  -1  -1   8 2023.58   69.04
  -1   1   8 2035.93   68.75
  -1  -1   7  107.64    4.65
  -1  -1   7  109.20    5.09
  -1   1   7  114.32    5.15
  -1   1   7  112.69    4.20
  -1  -1   7  105.19    5.07
  -1   1   7  114.75    5.00
  -1  -1   7  110.84    4.62
  -1   1   6   11.53    2.36
  -1  -1   6   12.48    2.55
  -1  -1   6   11.77    2.03
   1  -1  -6   10.82    0.90
  -1  -1   6    8.44    2.11
  -1   1   6   10.15    1.58
  -1   1   5 1940.60   64.27
  -1  -1   5 1919.90   64.28
   1  -1  -5 1919.99   63.91
  -1  -1   5 1912.71   64.27
  -1  -1   5 1963.11   64.30
   1  -1  -5 1917.45   63.91
  -1   1   5 1868.50   64.07
   1  -1  -4 4635.12  155.25
   1  -1  -4 4718.20  155.23
  -1  -1   4 4634.46  155.42
  -1   1   4 4625.50  155.41
   1  -1  -3 1722.67   57.28
  -1   1   3 1741.09   57.25
   1  -1  -3 1714.35   57.24
  -1  -1   3 1665.11   57.32
  -1   1   3 1719.84   57.32
  -1  -1   2  235.03    8.62
   1  -1  -2  245.17    8.39
  -1  -1   2  249.80    8.61
  -1   1   2  240.94    8.36
  -1  -1   2  242.50    8.37
  -1   1   2  241.75    8.36
  -1  -1   1 3333.63  111.72
   1  -1  -1 3331.40  111.62
  -1  -1   1 3411.18  111.71
  -1   1   1 3321.71  111.58
  -1  -1   1 3325.88  111.50
  -1   1   1 3374.52  111.51
  -1   1   0  390.56   13.57
  -1  -1   0  394.97   13.65
   1  -1   0  406.51   13.59
   1   1   1  106.64    4.31
  -1  -1  -1  117.51    4.24
   1  -1   1  107.56    4.25
   1   1   2 2390.44   83.23
   1  -1   2 2520.94   83.29
  -1  -1  -2 2568.86   83.22
  -1  -1  -3 2459.32   82.27
   1   1   3 2482.01   82.35
   1  -1   3 2455.17   82.35
  -1  -1  -4 4494.41  149.86
  -1  -1  -4 4601.62  150.01
   1  -1   4 4431.68  150.19
   1   1   4 4438.49  150.19
  -1  -1  -5   79.35    2.98
  -1   1  -5   71.46    4.00
  -1  -1  -5   80.32    3.06
   1  -1   5   79.19    3.71
   1   1   5   73.64    3.73
  -1  -1  -6   47.10    2.24
   1   1   6   48.62    2.33
  -1   1  -6   48.87    3.51
  -1  -1  -6   49.82    2.14
   1  -1   6   44.47    2.77
   1  -1   6   46.47    3.18
   1   1   6   47.31    3.15
  -1  -1  -7  231.99    7.85
   1  -1   7  232.02    8.28
   1  -1   7  222.71    8.50
   1   1   7  229.01    7.97
  -1  -1  -7  228.64    8.02
  -1   1  -7  222.03    8.71
   1  -1   7  211.92    8.64
   1   1   7  210.81    8.61
  -1  -1  -8  739.69   24.85
   1  -1   8  754.99   25.46
   1   1   8  751.08   24.98
  -1  -1  -8  719.61   25.08
  -1   1  -8  738.33   25.67
   1   1   8  735.85   25.59
   1  -1   8  742.50   25.61
  -1  -1  -9  255.87    8.66
   1  -1   9  250.84    9.46
   1   1   9  263.21    8.85
  -1   1  -9  252.36    9.79
  -1  -1  -9  247.17    9.06
   1  -1   9  231.18    9.80
   1   1   9  252.84    9.75
   1  -1   9  240.69    9.79
   1   1   9  246.55    9.78
  -1  -1 -10  153.98    5.32
   1  -1  10  142.56    6.20
  -1  -1 -10  149.33    5.94
   1   1  10  156.18    5.60
  -1   1 -10  149.83    6.84
   1  -1  10  151.02    6.92
   1   1  10  146.80    6.98
  -1  -1 -11  489.73   17.41
  -1   1 -11  553.46   18.80
   1   1  11  553.01   17.73
  -1  -1 -11  546.84   18.08
   1  -1  11  559.05   18.32
   1  -1  11  537.13   18.81
   1   1  11  526.35   18.80
  -1  -1 -12  126.48    5.12
  -1   1 -12  120.60    6.17
   1   1  12  117.15    4.59
   1  -1  12  112.85    5.29
   1  -1  12  123.17    6.34
   1   1  12  119.65    6.43
  -1  -1 -13   19.40    2.41
  -1   1 -13   10.58    3.44
   1  -1  13   10.87    2.51
   1   1  13   15.60    1.60
   1   1  13    9.55    0.87
   1   1  13   12.05    4.11
   1  -1  13    7.56    3.89
  -1  -1 -14  140.04    5.81
  -1   1 -14  133.62    6.78
   1  -1  14  135.73    5.89
   1  -1  14  133.62    6.94
   1   1  14  136.83    6.99
  -1   1 -15  265.94   10.87
  -1  -1 -15  261.93   10.03
   1  -1  15  258.07    9.98
   1  -1  15  276.18   11.20
   1   1  15  265.50   11.15
  -1   1 -16  106.07    6.01
  -1  -1 -16   98.28    4.82
   1  -1  16  100.76    4.79
   1  -1  16  100.17    6.25
   1   1  16  108.20    6.43
  -1  -1 -17  165.52    6.93
  -1   1 -17  164.60    8.05
   1  -1  17  160.24    6.69
   1  -1  17  172.22    8.43
   1   1  17  162.15    8.32
  -1  -1 -18  224.95    9.03
  -1   1 -18  227.67    9.90
   1  -1  18  214.52    8.53
   1   1  18  227.89   10.30
   1  -1  18  216.72   10.16
  -1   1 -19  183.00    8.73
  -1  -1 -19  174.97    7.55
   1   1  19  183.95    9.11
   1  -1  19  178.60    9.18
   1  -1  19  169.02    6.96
   1   1  20  296.23   10.98
   1  -1  20  282.45   10.94
   1  -1  20  301.96   11.03
   1   1  20  292.08   11.03
  -1  -1 -20  316.89   12.01
  -1   1 -20  318.00   13.03
   1   1  20  320.63   10.84
   1   1  20  316.48   11.01
   1  -1  20  282.84   10.68
   1  -1  20  314.51   10.74
   1   1  20  331.78   10.66
   1  -1  20  316.33   11.03
   1   1  20  309.38   11.09
   1  -1  20  314.03   11.14
   1   1  20  312.76   13.27
   1  -1  20  301.64   13.16
   1   1  21  393.09   12.70
   1   1  21  346.18   12.77
   1  -1  21  376.21   12.77
   1  -1  21  333.07   12.71
   1   1  21  372.18   13.08
   1  -1  21  366.18   13.42
   1  -1  21  370.03   13.08
   1   1  21  379.72   13.25
   1  -1  21  386.25   13.24
   1   1  21  379.13   13.14
   1  -1  21  379.28   13.08
   1   1  21  372.20   13.09
   1  -1  21  371.96   13.01
   1   1  21  353.88   12.98
   1  -1  21  347.57   13.05
  -1   1 -21  410.23   15.28
  -1  -1 -21  382.47   14.14
   1   1  21  385.82   13.05
   1   1  21  368.89   12.87
   1  -1  21  343.02   12.78
   1   1  21  356.81   13.15
   1  -1  21  366.55   13.12
   1   1  21  379.40   12.83
   1  -1  21  390.81   12.66
   1   1  21  357.05   12.71
   1  -1  21  346.50   15.31
   1   1  21  353.53   15.39
   1   1  22   89.78    3.38
   1   1  22   81.38    3.52
   1  -1  22   86.46    3.54
   1  -1  22   76.41    3.42
   1  -1  22   87.13    3.99
   1   1  22   85.04    3.73
   1   1  22   79.71    4.09
   1  -1  22   79.78    4.05
   1   1  22   79.34    3.75
   1  -1  22   89.71    4.22
   1  -1  22   85.17    3.97
   1   1  22   88.91    4.01
   1   1  22   85.48    4.09
   1   1  22   78.42    4.01
   1  -1  22   76.96    3.94
   1   1  22   75.47    3.95
   1  -1  22   76.56    3.95
  -1  -1 -22   92.22    4.97
  -1   1 -22   86.39    6.09
   1   1  22   86.50    3.95
   1  -1  22   73.97    3.51
   1   1  22   81.38    3.64
   1   1  22   83.42    4.03
   1  -1  22   82.66    4.03
   1   1  22   73.78    3.47
   1  -1  22   83.68    3.34
   1  -1  22   76.17    6.42
   1  -1  23   47.24    3.11
   1   1  23   45.81    2.86
   1   1  23   53.67    3.43
   1  -1  23   53.91    3.29
   1   1  23   53.64    3.27
   1   1  23   54.40    2.51
   1  -1  23   51.58    2.68
   1   1  23   47.68    2.67
   1  -1  23   55.84    2.73
   1   1  23   50.12    3.39
   1  -1  23   57.89    3.34
   1   1  23   52.06    3.17
   1   1  23   53.50    3.27
   1  -1  23   50.07    3.22
   1  -1  23   53.24    3.29
  -1   1 -23   50.89    5.26
   1   1  23   51.28    3.11
   1  -1  23   47.70    2.69
   1   1  23   50.19    2.84
   1   1  23   50.97    3.38
   1  -1  23   55.47    3.44
   1   1  23   49.67    2.56
   1  -1  23   51.30    2.48
   1   1  23   48.17    2.62
   1   1  24   11.24    2.67
   1  -1  24    9.29    1.82
   1   1  24   10.50    2.60
   1  -1  24   12.73    2.64
   1   1  24   11.76    2.07
   1   1  24    9.34    2.98
   1  -1  24   10.32    2.73
   1   1  24   11.37    3.01
   1  -1  24    9.03    2.46
   1  -1  24    8.00    1.74
   1   1  24   12.86    1.56
   1  -1  24    7.89    2.43
   1  -1  24   10.77    2.46
   1   1  24    8.69    2.46
   1   1  24    7.68    2.43
  -1   1 -24   10.42    4.01
   1  -1  24    9.22    1.85
   1   1  24    7.05    1.86
   1   1  24   12.44    2.45
   1   1  24   10.05    1.74
   1  -1  24    9.94    1.58
   1   1  24   11.41    1.61
   1  -1  25   22.08    2.72
   1  -1  25   29.24    2.96
   1   1  25   30.19    2.87
   1   1  25   29.67    3.00
   1   1  25   30.13    2.53
   1  -1  25   23.68    2.89
   1   1  25   26.89    2.88
  -1   1 -25   33.18    4.85
   1  -1  25   27.25    2.18
   1   1  25   29.76    2.89
   1   1  25   32.58    2.37
   1  -1  25   27.27    1.93
   1   1  25   27.68    2.12
   1  -1  25   26.00    2.98
   1   1  25   27.12    2.96
   1   1  25   26.85    1.98
   1  -1  25   26.09    2.18
   1  -1  25   22.27    2.41
   1   1  25   25.79    2.26
   1  -1  25   26.98    2.26
   1   1  25   29.84    2.30
   1   1  26   49.70    3.81
   1   1  26   48.50    3.51
   1  -1  26   53.32    3.63
   1  -1  26   53.84    2.89
   1   1  26   52.42    3.05
   1  -1  26   56.05    3.58
   1   1  26   50.84    3.42
   1  -1  26   47.63    3.47
  -1   1 -26   60.59    5.53
   1  -1  26   54.55    2.87
   1   1  26   60.19    3.55
   1   1  26   52.05    3.03
   1   1  26   48.77    2.80
   1  -1  26   48.04    2.72
   1  -1  26   56.95    3.61
   1   1  26   47.28    3.62
   1   1  26   58.93    2.78
   1  -1  26   56.99    3.00
   1   1  26   50.21    2.99
   1   1  26   48.74    2.72
   1  -1  27   64.10    4.00
   1   1  27   69.77    4.11
  -1   1 -27   71.98    5.92
   1  -1  27   61.28    3.35
   1   1  27   70.48    3.55
   1   1  27   72.34    3.98
   1  -1  27   68.74    3.18
   1   1  27   65.58    3.31
   1  -1  27   67.93    3.89
   1   1  27   72.02    3.64
   1  -1  27   62.76    3.40
   1  -1  27   71.74    4.16
   1   1  27   68.49    4.14
   1   1  27   72.17    3.93
   1   1  27   75.44    3.29
   1  -1  27   70.02    3.50
   1   1  27   65.82    3.43
   1   1  27   63.53    3.18
   1   1  28   91.50    4.64
   1  -1  28   90.87    4.62
  -1   1 -28   84.74    6.47
   1   1  28   83.27    4.06
   1   1  28   83.64    3.91
   1  -1  28   78.54    3.80
   1  -1  28   78.39    4.41
   1   1  28   88.27    4.15
   1  -1  28   80.03    3.97
   1   1  28   83.65    4.82
   1   1  28   87.00    4.61
   1  -1  28   86.06    4.65
   1   1  28   87.27    3.77
   1  -1  28   92.46    4.05
   1   1  28   99.07    3.94
   1   1  28   83.99    4.00
   1   1  29   86.63    4.48
   1  -1  29   76.16    4.39
  -1   1 -29   65.30    6.16
   1   1  29   79.15    3.91
   1  -1  29   75.44    3.58
   1   1  29   82.01    3.92
   1  -1  29   77.24    4.33
   1   1  29   77.92    3.69
   1  -1  29   83.22    3.92
   1  -1  29   80.42    4.36
   1   1  29   75.13    4.61
   1   1  29   79.36    3.48
   1   1  30    9.81    2.30
   1  -1  30    9.95    2.96
   1  -1  30    7.62    2.76
   1   1  30   12.32    3.32
   1   1  30    9.32    2.02
   1   1  30   12.07    2.29
   1   1  30    8.80    3.00
   1  -1  30   11.15    3.06
   1  -1  30    8.56    2.26
   1  -1  30    9.28    1.85
   1   1  31   15.84    2.43
   1   1  31   15.41    3.37
   1  -1  31   18.31    2.84
   1  -1  31   19.21    3.07
   1   1  31   15.18    2.18
   1   1  31   17.93    2.36
   1   1  31   15.08    3.19
   1  -1  31   20.29    3.15
   1  -1  31   18.62    2.48
   1  -1  31   16.46    2.33
   1   1  32   12.06    2.31
   1  -1  32   12.54    1.99
   1   1  32   13.11    2.12
   1   1  32   11.51    2.89
   1  -1  32   15.54    2.97
   1  -1  32   15.13    2.39
   1  -1  32   15.50    2.95
   1  -1  32   14.39    2.77
   1   1  32   14.24    3.32
   1   1  33   66.02    3.55
   1  -1  33   64.34    3.26
   1   1  33   71.45    3.52
   1  -1  33   68.87    3.88
   1  -1  33   70.42    4.07
   1   1  33   85.00    4.20
   1  -1  33   68.54    3.55
   1   1  33   67.20    3.41
   1  -1  33   71.66    4.10
   1   1  33   69.12    4.28
   1   1  34   33.25    2.58
   1  -1  34   33.55    2.67
   1  -1  34   35.35    2.94
   1   1  34   34.46    2.42
   1  -1  34   36.38    3.13
   1   1  34   38.31    3.49
   1  -1  34   31.12    2.44
   1   1  34   31.59    3.09
   1  -1  34   38.71    3.23
   1  -1  35   23.00    2.56
   1  -1  35   16.42    2.16
   1   1  35   22.28    2.75
   1  -1  35   20.94    2.78
   1   1  35   17.75    3.01
   1  -1  35   19.78    2.66
   1  -1  36   -6.34    2.55
   1   1  36   -6.02    2.57
   1   1  37   41.84    2.87
   1  -1  37   46.19    2.76
   1   1  38   31.70    2.41
   1  -1  38   28.31    2.43
   1   1  39   -3.21    1.70
   1  -1  39   -3.22    1.78
   1  -1  40   11.57    1.37
   1   1  40   13.09    1.35
  -1   3  38   10.19    1.34
  -1   3  38   11.17    1.75
  -1   3  37    7.19    1.52
  -1   3  37   13.43    2.16
  -1   3  37   11.75    1.75
  -1   3  36    6.08    1.50
  -1   3  36    6.48    2.17
  -1   3  36    7.50    1.88
  -1  -3  36   11.16    1.77
  -1   3  35    0.52    1.54
  -1   3  35    2.52    2.42
  -1   3  35    1.28    1.99
  -1  -3  35   -0.67    2.05
  -1   3  34   46.69    2.47
  -1   3  34   40.63    2.48
  -1   3  34   46.26    3.28
  -1   3  34   41.88    3.00
  -1  -3  34   38.42    2.76
  -1   3  33   20.76    1.98
  -1   3  33   23.88    2.71
  -1  -3  33   14.50    1.84
  -1   3  33   25.53    2.34
  -1  -3  33   25.40    3.07
  -1   3  33   21.59    2.99
  -1  -3  33   15.18    2.43
  -1   3  32    1.44    2.38
  -1   3  32    2.85    1.67
  -1   3  32    1.00    1.99
  -1  -3  32    0.23    1.41
  -1   3  32    1.59    2.92
  -1  -3  32    2.32    2.81
  -1  -3  32    0.32    2.89
  -1   3  32   -3.52    2.53
  -1  -3  32   -4.66    2.43
  -1   3  31   16.92    2.76
  -1  -3  31   17.23    2.68
  -1  -3  31   20.41    1.80
  -1  -3  31   23.76    2.13
  -1   3  31   22.69    2.03
  -1   3  31   24.22    2.93
  -1   3  31   19.41    2.57
  -1   3  31   22.63    2.37
  -1  -3  31   26.84    3.29
  -1   3  31   22.49    3.16
  -1  -3  31   18.90    3.06
  -1  -3  30   24.60    2.80
  -1   3  30   23.92    2.61
  -1  -3  30   21.45    1.90
  -1   3  30   21.85    2.63
  -1  -3  30   20.83    3.25
  -1   3  30   31.95    3.33
  -1  -3  30   24.91    3.23
  -1   3  30   21.37    1.99
  -1  -3  30   25.76    2.23
  -1  -3  29   91.21    4.92
  -1   3  29   91.27    4.89
  -1  -3  29   99.84    4.26
  -1   3  29   90.27    4.33
  -1  -3  29   91.90    4.19
  -1   3  29   94.39    3.93
  -1  -3  29   94.57    4.29
   1   3 -29  101.65    7.87
  -1   3  29   89.66    4.42
  -1  -3  29   93.49    3.80
  -1  -3  29   91.94    4.45
  -1   3  29   97.94    4.49
  -1  -3  29   90.86    4.90
  -1   3  29   82.97    4.08
  -1   3  28  109.29    5.20
  -1  -3  28  103.79    5.27
  -1  -3  28  102.46    4.56
  -1   3  28  105.32    4.66
  -1   3  28  108.73    4.27
  -1  -3  28  103.45    4.57
  -1  -3  28   99.32    4.50
   1   3 -28  112.50    8.28
  -1   3  28  103.61    4.78
  -1  -3  28  105.02    4.19
  -1   3  28  107.93    4.81
  -1  -3  28  111.27    4.81
  -1  -3  28   94.13    5.14
  -1   3  28   98.65    4.45
  -1  -3  27   28.13    2.84
  -1   3  27   26.26    2.80
   1   3 -27   29.38    6.01
  -1   3  27   29.82    2.70
  -1  -3  27   24.72    1.93
  -1   3  27   30.94    2.02
  -1  -3  27   26.14    2.48
  -1  -3  27   25.03    2.42
  -1   3  27   22.21    2.64
  -1   3  27   26.04    3.28
  -1  -3  27   24.70    3.09
  -1  -3  27   26.05    2.45
  -1  -3  27   26.23    3.12
  -1   3  27   22.84    2.28
  -1   3  26    4.96    2.47
  -1  -3  26    8.49    2.47
   1   3 -26    2.98    5.06
  -1   3  26    3.75    2.10
  -1  -3  26    5.29    2.00
  -1  -3  26    3.17    2.06
  -1   3  26    5.59    2.28
  -1   3  26    4.71    2.24
  -1  -3  26    6.66    1.56
  -1  -3  26    4.11    2.34
  -1   3  26    2.55    2.23
  -1   3  26    5.16    2.80
  -1  -3  26    5.64    2.05
  -1  -3  26    7.67    2.96
  -1  -3  26    4.88    2.86
  -1   3  25  197.46    7.94
  -1  -3  25  204.42    7.95
   1   3 -25  240.86   11.61
  -1   3  25  212.77    7.95
  -1   3  25  211.41    7.86
  -1   3  25  208.65    7.71
  -1  -3  25  208.72    7.75
  -1  -3  25  204.29    7.83
  -1   3  25  220.01    7.95
  -1   3  25  208.37    8.04
  -1  -3  25  204.02    8.03
  -1  -3  25  206.97    8.24
  -1  -3  25  200.54    8.23
  -1  -3  25  204.24    7.80
  -1   3  25  219.04    8.31
  -1  -3  24   18.51    2.83
  -1   3  24   17.27    2.90
  -1   3  24   17.69    2.33
  -1  -3  24   18.10    1.97
  -1  -3  24   17.64    2.37
  -1   3  24   14.13    2.46
  -1   3  24   13.58    1.73
   1   3 -24   19.42    5.36
  -1   3  24   14.05    2.17
  -1   3  24   16.78    2.29
  -1   3  24   15.26    1.96
  -1   3  24   17.68    2.38
  -1  -3  24   14.69    2.43
  -1  -3  23  155.56    6.31
  -1   3  23  156.18    6.44
  -1   3  23  169.23    6.34
  -1   3  23  162.60    6.60
  -1  -3  23  164.45    6.60
  -1   3  23  163.86    6.17
   1   3 -23  170.44    9.60
  -1   3  23  158.34    6.31
  -1   3  23  144.94    6.20
  -1  -3  23  159.39    6.07
  -1   3  23  159.81    5.99
  -1  -3  23  168.99    6.06
  -1   3  23  156.47    6.29
  -1  -3  23  156.22    6.28
  -1  -3  22   43.38    3.16
  -1   3  22   42.95    3.15
  -1   3  22   42.11    2.44
  -1  -3  22   42.54    2.77
  -1   3  22   41.10    2.81
   1   3 -22   44.74    5.88
  -1   3  22   44.32    2.78
  -1   3  22   45.05    2.69
  -1  -3  22   42.24    2.44
  -1   3  22   42.69    2.52
  -1  -3  22   43.76    2.44
  -1   3  22   46.11    2.86
  -1  -3  22   42.56    2.81
  -1   3  21   30.19    2.75
  -1  -3  21   25.96    2.72
  -1   3  21   30.12    1.98
  -1   3  21   26.69    2.34
  -1  -3  21   25.97    2.29
   1   3 -21   25.91    5.30
  -1   3  21   27.21    2.30
  -1   3  21   26.05    2.27
  -1  -3  21   25.56    2.02
  -1   3  21   28.29    2.01
  -1  -3  21   29.52    2.00
  -1  -3  21   27.98    2.29
  -1   3  21   24.38    2.33
  -1   3  20  219.66    8.03
  -1  -3  20  200.84    7.62
  -1   3  20  207.78    7.58
  -1   3  20  223.17    7.80
   1   3 -20  215.52   10.62
  -1   3  20  202.23    7.84
  -1   3  20  211.97    7.73
  -1   3  20  202.89    7.73
  -1   3  20  217.20    7.62
  -1  -3  20  217.97    8.02
  -1   3  20  214.22    7.80
  -1  -3  20  207.52    7.81
  -1  -3  20  205.52    7.57
  -1  -3  20  207.50    7.74
  -1   3  20  207.41    7.73
  -1  -3  19    2.27    2.15
  -1  -3  19    0.12    1.42
  -1   3  19    3.16    2.20
  -1   3  19    1.75    1.52
  -1   3  19    1.54    1.66
  -1  -3  19    1.95    1.39
  -1   3  19    0.73    1.35
  -1  -3  19    1.82    1.91
  -1  -3  19    2.35    2.65
  -1   3  19    1.12    1.39
  -1  -3  19    3.54    1.75
  -1   3  19    1.92    1.68
  -1   3  19    0.81    1.39
  -1   3  19    2.04    1.67
  -1  -3  18   12.26    2.05
  -1  -3  18   13.29    3.07
  -1   3  18    9.63    1.61
  -1  -3  18   12.27    1.94
  -1   3  18   13.90    1.72
  -1   3  18   11.97    1.88
  -1  -3  18   12.09    1.45
  -1   3  18   12.05    1.69
  -1  -3  17   64.02    4.66
  -1   3  17   67.57    3.27
  -1  -3  17   70.16    4.33
  -1   3  17   77.84    3.18
  -1   3  17   73.12    3.11
  -1   3  17   69.86    3.35
  -1  -3  16   99.39    5.55
  -1  -3  16   95.73    5.19
  -1   3  16   96.90    4.17
  -1  -3  15   78.11    4.77
  -1  -3  15   81.96    4.62
  -1   3  15   75.11    3.56
  -1  -3  14  307.40   12.21
  -1  -3  14  317.93   11.97
   1   3 -14  332.37   12.84
  -1   3  14  297.56   11.10
  -1  -3  13  152.16    7.44
  -1  -3  13  162.00    7.24
  -1   3  13  158.27    6.34
  -1  -3  12  214.60    9.08
  -1  -3  12  214.13    9.03
  -1   3  12  219.42    8.25
  -1  -3  11  312.27   12.97
  -1  -3  11  354.20   12.95
   1  -3 -11  341.92   11.92
  -1   3  11  336.59   12.27
  -1  -3  10  100.39    5.81
   1  -3 -10  114.73    4.59
  -1  -3  10  111.73    5.78
  -1   3  10  109.19    5.07
  -1  -3   9  185.04    8.16
  -1  -3   9  191.50    8.19
   1  -3  -9  192.87    7.22
  -1   3   9  185.67    7.60
   1  -3  -8  681.01   23.21
  -1   3   8  661.66   23.49
   1  -3  -7  277.91    9.96
   1  -3  -7  265.41   10.00
  -1   3   7  270.82   10.37
   1  -3  -6 1006.84   32.87
   1  -3  -6  960.76   32.84
  -1   3   6  904.99   33.04
  -1  -3   5  646.63   23.11
   1  -3  -5  654.33   22.69
   1  -3  -5  664.40   22.69
  -1  -3   5  654.84   23.15
   1   3  -5  644.58   22.85
   1  -3  -4 2504.07   82.17
  -1  -3   4 2360.61   82.45
   1  -3  -4 2522.19   82.15
  -1  -3   4 2482.48   82.48
  -1   3   4 2415.61   81.58
   1   3  -4 2397.94   82.11
   1  -3  -3  420.88   14.89
  -1  -3   3  413.91   15.13
   1  -3  -3  408.09   14.81
  -1  -3   3  394.98   15.14
   1   3  -3  412.16   14.62
  -1   3   3  411.42   14.18
   1  -3  -2 1272.28   44.40
  -1  -3   2 1328.93   44.51
  -1  -3   2 1302.88   44.57
   1  -3  -2 1305.16   44.35
   1   3  -2 1283.64   44.05
  -1   3   2 1315.72   43.85
   1  -3  -1  426.40   15.57
  -1  -3   1  423.74   15.56
  -1  -3   1  424.83   15.62
   1  -3  -1  431.68   15.43
  -1   3   1  426.18   14.92
   1   3  -1  431.12   14.95
  -1  -3   0  214.88    8.69
   1  -3   0  213.10    8.82
   1  -3   0  221.11    8.63
  -1  -3   0  223.09    8.76
  -1   3   0  219.25    8.13
   1   3   0  212.61    7.84
  -1  -3  -1  378.27   13.02
   1  -3   1  356.66   13.19
  -1  -3  -1  333.51   13.11
   1  -3   1  356.04   13.12
  -1   3  -1  357.84   12.69
   1   3   1  345.92   12.18
   1  -3   2  325.46   12.34
   1  -3   2  334.88   12.22
  -1   3  -2  328.01   11.88
   1   3   2  322.39   11.09
   1  -3   3  215.57    9.16
   1  -3   3  227.79    9.01
  -1   3  -3  227.01    8.74
   1  -3   4  379.37   13.73
   1  -3   4  346.93   13.48
  -1   3  -4  365.42   13.35
   1  -3   5  472.70   17.45
   1  -3   5  469.43   17.23
  -1   3  -5  483.83   17.13
   1  -3   6 1389.60   47.88
   1   3   6 1416.34   47.13
   1  -3   6 1370.08   47.12
  -1   3  -6 1441.20   47.88
   1   3   7  352.67   12.60
   1  -3   7  346.27   12.61
   1   3   7  361.34   13.04
  -1   3  -7  371.23   13.46
   1   3   8  187.78    7.25
   1  -3   8  188.61    7.24
   1   3   8  173.13    7.44
  -1   3  -8  192.22    8.05
   1  -3   9   30.75    3.81
   1  -3   9   29.38    2.74
   1   3   9   33.93    3.02
  -1   3  -9   28.99    3.99
   1   3   9   26.41    2.93
   1   3  10  259.03    9.73
   1  -3  10  240.20    9.71
   1  -3  10  263.56   10.54
   1  -3  10  252.36   10.12
  -1   3 -10  270.15   10.52
   1   3  10  244.77    9.47
   1  -3  11  500.56   18.13
   1   3  11  511.02   18.14
   1  -3  11  487.86   18.70
   1  -3  11  523.28   18.34
   1   3  11  491.61   17.73
  -1   3 -11  528.72   18.87
   1  -3  12  305.69   11.86
   1   3  12  293.08   11.79
   1  -3  12  308.60   12.36
   1  -3  12  318.02   12.00
  -1   3 -12  311.08   12.64
   1   3  12  313.63   11.22
   1  -3  13 1112.49   38.37
   1   3  13 1088.40   38.32
   1  -3  13 1104.54   38.68
   1  -3  13 1119.98   38.38
   1   3  13 1107.17   37.66
   1  -3  14   55.32    4.20
   1   3  14   58.19    4.34
   1   3  14   52.28    3.01
   1  -3  14   51.08    4.39
   1   3  15  159.08    6.19
   1  -3  15  145.71    7.38
   1   3  16   92.17    3.69
   1   3  16   93.62    4.11
   1   3  16   85.37    3.73
   1  -3  16   86.25    5.33
   1  -3  17   38.04    2.18
   1   3  17   42.42    2.24
   1   3  17   38.59    2.41
   1  -3  17   37.11    4.09
   1   3  17   40.91    2.64
  -1   3 -17   45.83    5.04
   1   3  18   19.96    2.14
   1  -3  18   20.52    2.26
   1   3  18   17.35    1.80
  -1   3 -18   19.89    4.66
   1   3  18   19.70    2.22
   1  -3  18   10.80    3.89
  -1   3 -19    5.49    4.35
   1  -3  19    3.99    1.86
   1   3  19    2.45    1.31
   1   3  19    4.00    1.70
   1  -3  19    5.12    2.94
   1   3  19    4.33    2.08
   1  -3  19    4.87    1.90
   1   3  19    3.39    2.20
   1  -3  19    3.58    2.04
   1   3  19    4.30    1.53
   1   3  20   44.04    2.37
   1   3  20   42.49    2.54
   1   3  20   43.00    2.28
   1  -3  20   48.86    2.99
   1  -3  20   44.64    3.96
   1   3  20   44.54    2.78
  -1   3 -20   43.28    5.57
   1   3  20   39.90    2.69
   1  -3  20   41.35    2.66
   1   3  20   43.68    3.01
   1  -3  20   42.83    2.83
   1  -3  20   43.64    3.12
   1   3  21  141.91    5.52
   1   3  21  144.38    5.67
   1   3  21  149.36    5.45
   1  -3  21  156.50    6.03
   1  -3  21  131.81    6.96
  -1   3 -21  164.95    9.10
   1  -3  21  142.70    5.73
   1   3  21  137.36    5.69
   1   3  21  146.55    6.03
   1  -3  21  140.33    5.66
   1  -3  21  143.69    6.06
   1   3  22   34.72    2.27
  -1   3 -22   40.98    5.46
   1  -3  22   35.17    2.94
   1  -3  22   32.69    3.08
   1   3  22   37.63    3.06
   1  -3  22   33.33    2.51
   1  -3  22   27.62    3.53
   1   3  22   37.47    2.54
   1   3  22   33.61    2.15
   1  -3  22   31.82    2.68
   1   3  22   32.08    2.55
  -1   3 -23   18.93    5.18
   1  -3  23   18.26    3.05
   1  -3  23   21.94    2.50
   1   3  23   20.33    2.41
   1   3  23   22.24    1.93
   1  -3  23   23.50    2.59
   1  -3  23   20.46    2.74
   1  -3  23   22.90    2.81
   1   3  23   17.86    2.74
   1   3  23   23.89    2.32
   1   3  24   41.37    2.82
   1   3  24   44.93    2.51
   1  -3  24   41.79    3.33
   1  -3  24   37.60    2.93
   1   3  24   35.76    2.99
   1  -3  24   40.31    2.76
   1  -3  24   44.22    3.47
   1   3  24   47.97    3.46
  -1   3 -24   54.94    5.83
   1   3  25  180.64    7.56
   1  -3  25  184.65    7.17
   1  -3  25  185.84    7.65
   1  -3  25  188.99    6.86
  -1   3 -25  190.79   10.54
   1   3  25  181.76    7.20
   1   3  25  182.53    6.93
   1   3  25  166.74    7.23
   1   3  25  190.18    7.29
   1  -3  25  181.78    7.26
   1  -3  25  183.06    7.62
   1   3  25  206.77    6.87
   1  -3  26  170.89    6.88
   1   3  26  174.23    7.28
   1  -3  26  172.83    7.38
  -1   3 -26  182.02   10.31
   1   3  26  178.42    6.97
   1   3  26  176.37    6.91
   1   3  26  166.47    6.97
   1  -3  26  175.35    7.02
   1  -3  26  177.74    6.54
   1   3  26  177.77    6.91
   1   3  26  188.22    6.57
   1  -3  26  177.97    7.26
  -1   3 -27    7.38    4.87
   1   3  27    5.00    2.20
   1  -3  27    6.16    2.03
   1  -3  27    7.38    2.40
   1   3  27    1.57    2.36
   1  -3  27    6.41    1.62
   1   3  27    7.07    2.20
   1  -3  27    7.39    2.92
   1   3  27    6.43    2.80
   1  -3  27    6.90    2.18
   1  -3  27    3.76    2.85
   1   3  27    6.44    1.61
   1   3  28  131.95    5.95
   1  -3  28  125.80    5.95
   1  -3  28  126.17    5.41
   1   3  28  135.54    5.53
   1   3  28  140.35    5.64
   1  -3  28  139.52    5.57
   1  -3  28  127.52    5.07
  -1   3 -28  139.35    9.06
   1   3  28  128.24    5.43
   1  -3  28  128.79    5.96
   1  -3  28  124.35    5.29
   1  -3  28  125.15    5.28
   1   3  28  130.49    5.08
   1  -3  29  102.11    4.95
   1   3  29  107.53    4.66
   1  -3  29  112.61    4.62
   1  -3  29   91.35    4.05
   1  -3  29   94.72    4.39
   1  -3  29   93.81    4.24
   1   3  29   98.27    4.05
   1   3  29   87.54    4.59
   1  -3  29   91.49    4.38
   1  -3  29  101.12    5.08
   1   3  29  105.50    5.11
   1   3  29   98.22    4.58
   1   3  30   11.58    2.48
   1  -3  30   10.54    2.25
   1  -3  30   10.52    1.89
   1  -3  30   15.21    2.53
   1   3  30   11.83    2.47
   1  -3  30   12.69    1.77
   1   3  30   15.30    2.24
   1   3  30    7.40    2.92
   1  -3  30   11.83    2.88
   1   3  30   14.50    1.79
   1  -3  31   39.56    3.55
   1   3  31   50.92    3.11
   1  -3  31   52.80    3.07
   1  -3  31   39.20    2.42
   1  -3  31   40.60    2.83
   1   3  31   41.90    2.49
   1   3  31   42.69    2.73
   1   3  31   46.77    3.53
   1   3  31   44.05    3.09
   1   3  32    9.54    2.32
   1  -3  32    6.87    2.09
   1  -3  32    1.99    2.46
   1   3  32    8.70    1.94
   1  -3  32    5.40    1.65
   1  -3  32   10.79    2.86
   1   3  32    6.26    2.69
   1   3  32    8.54    1.70
   1   3  33   13.84    2.23
   1  -3  33   17.01    2.14
   1  -3  33    4.94    2.22
   1  -3  33   13.57    1.70
   1   3  33   15.93    1.80
   1   3  33   13.55    2.69
   1  -3  33   13.22    2.77
   1   3  33   12.79    2.57
   1   3  34   19.34    2.13
   1  -3  34   17.05    2.07
   1  -3  34    8.76    2.13
   1  -3  34   18.43    1.69
   1   3  34   15.24    1.72
   1   3  34   16.78    2.55
   1  -3  34   18.74    2.62
   1   3  34   18.55    2.32
   1   3  35    3.22    1.88
   1   3  35    4.86    1.43
   1  -3  35    2.24    1.37
   1  -3  35    1.23    1.76
   1   3  35    2.84    1.73
   1   3  35    2.69    2.18
   1  -3  36   -0.52    1.57
   1   3  36    0.67    1.23
   1   3  36    1.70    1.92
   1   3  36    1.07    1.63
   1  -3  36   -4.49    1.55
   1   3  37    7.10    1.82
   1  -3  37    5.65    1.45
   1   3  38   17.91    1.61
  -1   5  36    9.96    0.90
  -1  -5  36   14.09    1.28
  -1   5  35    5.19    1.46
  -1  -5  35    5.36    1.36
  -1   5  35    4.69    0.95
  -1   5  35    5.67    1.15
  -1  -5  35    4.81    1.28
  -1   5  34   24.15    1.73
  -1  -5  34   25.31    1.93
  -1   5  34   23.91    2.05
  -1   5  34   21.72    1.50
  -1  -5  34   25.31    1.81
  -1  -5  33    2.30    1.57
  -1  -5  33   -0.50    1.41
  -1   5  33   -0.04    1.41
  -1   5  33    1.46    1.16
  -1   5  33    0.72    1.57
  -1   5  33    1.04    2.00
  -1  -5  33    1.12    1.77
  -1  -5  32    5.91    1.74
  -1  -5  32    4.59    1.61
  -1   5  32    5.77    1.63
  -1   5  32    6.82    1.31
  -1  -5  32    5.41    1.21
  -1   5  32    6.30    1.80
  -1   5  32    6.20    2.11
  -1  -5  32    4.91    1.99
  -1  -5  31    2.50    1.80
  -1  -5  31   -0.22    1.73
  -1   5  31   -0.37    1.64
  -1   5  31    0.27    1.32
  -1   5  31    4.38    2.33
  -1  -5  31    3.48    2.13
  -1   5  31   -0.15    1.91
  -1  -5  31    0.77    1.24
  -1   5  30   17.42    1.59
  -1  -5  30   14.17    2.05
  -1  -5  30   16.11    2.02
  -1   5  30   20.12    2.37
  -1  -5  30   14.59    1.47
  -1   5  30   16.08    2.01
  -1  -5  30   14.64    2.37
  -1   5  30   14.44    2.67
  -1  -5  29   71.64    3.49
  -1  -5  29   67.50    3.34
  -1   5  29   72.18    3.01
  -1  -5  29   68.24    3.73
  -1   5  29   65.33    3.94
  -1   5  29   61.11    3.35
  -1   5  29   62.83    3.25
  -1  -5  29   69.64    2.98
  -1   5  28   -0.51    1.94
  -1  -5  28    1.67    2.37
  -1   5  28    1.44    1.86
  -1   5  28    0.59    1.45
  -1  -5  28    2.02    1.97
  -1  -5  28    0.87    2.13
  -1   5  28    1.12    2.58
  -1  -5  28    3.61    1.45
  -1  -5  27   26.07    2.64
  -1  -5  27   27.58    2.42
  -1   5  27   28.14    3.09
  -1   5  27   30.22    2.42
  -1   5  27   26.68    2.37
  -1  -5  27   26.05    2.84
  -1  -5  26    7.36    2.03
  -1  -5  26    7.93    2.59
  -1   5  26    7.78    2.06
  -1  -5  26    6.88    2.22
  -1   5  26    6.59    2.84
  -1   5  26    7.50    2.02
  -1   5  25    0.97    1.92
  -1   5  25    1.88    2.44
  -1  -5  25    1.37    1.93
  -1   5  25    0.45    1.58
  -1  -5  25    0.38    2.42
  -1  -5  25    5.97    2.43
  -1   5  25    4.30    2.06
  -1   5  25   -0.41    2.68
  -1   5  25    2.47    1.95
  -1   5  24   48.98    2.87
   1   5 -24   49.53    5.92
  -1   5  24   48.99    2.97
  -1   5  24   48.71    3.27
  -1  -5  24   48.93    2.85
  -1  -5  24   49.03    3.08
  -1  -5  24   45.72    3.35
  -1   5  24   49.07    2.59
  -1   5  23  161.37    6.14
   1   5 -23  156.29    9.16
  -1   5  23  164.74    6.21
  -1   5  23  155.43    6.49
  -1  -5  23  166.08    6.13
  -1  -5  23  144.28    6.23
  -1  -5  23  169.23    6.52
  -1  -5  23  154.20    5.81
  -1   5  23  155.16    5.94
   1   5 -22  273.27   13.34
  -1   5  22  296.80   10.47
  -1   5  22  298.85   10.71
  -1  -5  22  307.06   10.44
  -1   5  22  293.17   10.47
  -1  -5  22  288.89   10.75
  -1  -5  22  277.49   10.21
  -1   5  22  286.47   10.27
  -1  -5  21   80.41    3.78
   1   5 -21   73.19    6.47
  -1   5  21   81.21    3.70
  -1   5  21   71.96    4.04
  -1   5  21   84.13    3.84
  -1   5  21   80.61    3.50
  -1  -5  21   79.56    4.22
  -1  -5  21   81.42    3.46
  -1  -5  21   85.66    3.72
  -1   5  20  659.59   22.43
  -1   5  20  655.63   22.25
  -1   5  20  639.40   22.40
  -1  -5  20  691.71   22.46
  -1  -5  20  626.78   22.26
  -1  -5  20  677.85   22.37
   1   5 -20  654.86   25.63
  -1   5  20  614.17   22.78
  -1   5  19  447.99   15.77
  -1   5  19  442.87   16.22
   1   5 -19  476.78   18.71
  -1  -5  19  448.46   15.67
  -1   5  19  454.67   15.61
  -1  -5  19  462.94   15.78
  -1  -5  18  173.04    6.40
  -1   5  18  155.37    6.80
   1   5 -18  164.65    9.15
  -1  -5  18  167.98    6.31
  -1   5  18  170.69    6.40
  -1  -5  17   98.41    4.36
  -1  -5  17  101.11    6.36
  -1  -5  17  113.85    4.66
  -1   5  17  111.69    4.43
  -1   5  17  100.68    4.88
   1   5 -17  106.82    7.07
  -1  -5  17  110.50    4.44
  -1   5  16   35.84    2.77
  -1  -5  16   32.45    2.51
  -1  -5  16   32.57    2.16
  -1  -5  16   32.16    2.28
  -1   5  16   30.26    2.66
   1   5 -16   29.42    4.47
  -1   5  16   27.56    2.15
  -1   5  16   32.23    2.00
  -1  -5  16   28.94    3.94
  -1   5  15   52.54    2.50
  -1   5  15   50.37    2.64
  -1   5  15   50.63    2.46
  -1  -5  15   51.20    2.92
  -1  -5  15   51.23    4.66
  -1  -5  15   48.76    2.91
  -1   5  15   46.80    2.80
  -1   5  15   48.78    3.07
  -1   5  15   53.69    3.42
   1   5 -15   51.26    5.25
  -1   5  14  223.67    8.00
  -1  -5  14  233.07    8.32
  -1  -5  14  227.92    8.23
  -1  -5  14  219.44   10.08
  -1   5  14  227.59    8.41
  -1  -5  14  234.73    8.33
  -1   5  14  204.88    8.90
   1   5 -14  223.09   10.38
  -1   5  14  229.64    8.12
  -1   5  14  215.35    8.10
  -1   5  13  179.33    6.56
  -1   5  13  172.39    6.57
  -1  -5  13  188.98    8.98
  -1   5  13  182.86    6.90
  -1   5  13  176.68    6.47
  -1  -5  13  186.20    6.74
  -1  -5  13  181.86    6.67
   1   5 -13  172.83    8.73
  -1   5  13  158.81    7.51
  -1  -5  13  189.21    8.71
  -1   5  12  188.16    6.92
  -1   5  12  192.55    6.99
  -1   5  12  190.61    6.87
  -1  -5  12  194.55    7.14
  -1  -5  12  188.73    9.26
  -1   5  12  191.52    7.27
  -1  -5  12  190.28    7.04
  -1  -5  12  200.80    9.11
   1   5 -12  187.96    9.04
  -1   5  12  186.15    8.14
  -1   5  11    8.71    1.50
   1   5 -11    7.53    1.68
  -1   5  11    7.56    1.51
  -1  -5  11    9.06    1.57
  -1   5  11    8.44    1.95
  -1  -5  11    9.02    1.66
  -1   5  11    9.88    2.84
   1   5 -11   12.70    3.60
  -1   5  11   10.22    1.43
  -1   5  10  136.28    5.10
  -1  -5  10  136.60    5.26
  -1   5  10  140.37    5.32
  -1   5  10  138.93    6.67
   1   5 -10  135.79    7.07
  -1   5  10  140.95    5.49
   1   5 -10  133.51    5.34
  -1  -5   9   25.33    4.25
  -1  -5   9   28.88    4.09
   1  -5  -9   22.93    2.69
  -1  -5   9   31.49    2.10
  -1   5   9   29.75    2.07
   1   5  -9   29.83    2.17
  -1   5   9   30.66    2.21
  -1   5   9   27.23    3.73
   1   5  -9   22.73    3.57
  -1  -5   8   80.80    5.75
   1  -5  -8   89.38    4.69
  -1  -5   8   92.25    3.65
  -1   5   8   78.32    5.40
   1   5  -8   85.60    5.13
  -1   5   8   81.85    3.74
  -1  -5   8   76.43    5.81
  -1  -5   7  414.85   15.90
   1  -5  -7  408.92   14.98
  -1  -5   7  395.20   13.90
  -1   5   7  387.72   15.34
   1   5  -7  406.37   15.21
  -1  -5   7  391.37   15.90
  -1   5   7  404.91   13.98
  -1   5   6  338.80   13.73
   1   5  -6  361.59   13.32
  -1  -5   6  333.31   14.00
  -1  -5   6  353.22   14.09
   1  -5  -6  345.06   13.22
  -1   5   6  343.76   12.13
  -1   5   5  639.36   23.51
   1   5  -5  662.71   22.92
  -1  -5   5  648.83   23.74
  -1  -5   5  627.18   23.69
   1  -5  -5  644.71   23.08
  -1   5   5  633.99   21.92
  -1   5   4  180.81    8.74
   1   5  -4  189.29    7.67
  -1  -5   4  190.80    8.88
   1  -5  -4  195.08    8.17
  -1  -5   4  189.38    8.80
  -1   5   4  177.88    6.89
   1   5  -3  192.44    7.64
   1  -5  -3  205.59    8.55
  -1  -5   3  193.03    8.97
   1  -5  -3  179.96    8.30
  -1   5   3  185.71    7.05
   1   5  -2  442.76   16.56
   1  -5  -2  457.98   17.57
  -1   5   2  475.86   16.20
  -1  -5   2  499.80   17.96
   1  -5  -2  476.22   17.47
   1  -5  -1   86.00    5.27
  -1  -5   1   98.28    5.71
   1  -5  -1   88.12    5.42
  -1  -5   0  183.43    8.35
   1  -5   0  185.81    8.01
   1  -5   0  169.33    8.09
  -1   5   0  164.45    6.84
   1   5   0  173.76    8.31
  -1  -5  -1  229.32   10.08
   1  -5   1  235.25   10.02
   1  -5   1  242.83   10.07
   1   5   1  220.33   10.18
  -1   5  -1  235.85    9.04
   1  -5   2   18.23    3.37
  -1  -5  -2   22.92    3.80
   1  -5   2   20.24    3.72
   1   5   2   18.45    4.15
  -1   5  -2   15.54    2.48
  -1   5  -3   23.68    2.81
   1  -5   3   19.96    3.95
   1  -5   3   18.15    3.51
  -1  -5  -3   20.25    3.62
   1   5   3   23.74    1.90
  -1   5  -4   23.19    3.09
   1  -5   4   21.23    4.03
  -1  -5  -4   21.67    3.59
   1  -5   4   15.54    3.50
  -1   5  -4   24.92    2.09
   1   5   4   21.46    1.92
   1  -5   5   26.89    3.92
  -1  -5  -5   25.95    3.48
   1  -5   5   27.57    4.28
   1   5   5   25.70    1.99
  -1   5  -5   29.37    3.33
  -1   5  -5   29.91    2.22
   1  -5   6  167.18    7.88
  -1  -5  -6  152.64    7.39
   1  -5   6  157.37    8.04
   1   5   6  150.08    6.04
  -1   5  -6  166.21    7.56
  -1   5  -6  161.71    6.14
   1   5   6  165.14    6.04
   1  -5   7  211.86    9.52
  -1  -5  -7  221.39    9.24
   1  -5   7  197.09    9.63
   1   5   7  215.49    7.66
  -1   5  -7  215.95    9.28
   1   5   7  212.47    9.15
  -1   5  -7  202.03    7.90
   1   5   7  214.04    7.78
   1  -5   8  111.91    6.77
  -1  -5  -8  119.26    6.05
   1  -5   8  115.82    6.56
   1  -5   8  119.28    4.51
   1   5   8  117.71    4.55
   1   5   8  110.86    4.51
   1   5   8  111.39    6.06
  -1   5  -8  127.28    6.62
   1   5   8  123.09    4.73
  -1   5  -8  105.56    4.99
   1  -5   9   67.20    5.61
  -1  -5  -9   66.57    4.41
   1  -5   9   69.64    5.08
  -1   5  -9   67.46    3.38
   1   5   9   67.70    3.25
   1   5   9   59.82    2.96
  -1   5  -9   66.81    5.10
   1   5   9   68.68    4.55
   1  -5   9   63.75    2.96
   1   5  10   14.68    1.77
   1   5  10   17.56    2.08
   1   5  10   13.74    1.67
   1   5  10   12.54    3.04
   1  -5  10   13.09    3.66
  -1  -5 -10   17.01    2.92
  -1   5 -10   12.06    3.49
  -1   5 -10   16.10    2.12
   1  -5  10   14.14    1.62
   1  -5  11   84.78    3.65
   1   5  11   87.50    3.74
   1   5  11   82.34    4.77
  -1   5 -11   98.46    6.10
   1   5  11   84.67    3.68
  -1   5 -11   85.53    3.88
   1   5  11   89.33    3.97
   1   5  12   18.39    1.76
  -1   5 -12   19.37    2.21
   1   5  12   18.78    1.86
   1   5  12   17.29    2.85
   1  -5  12   16.20    1.72
  -1   5 -12   20.98    4.09
   1   5  12   18.28    1.99
   1   5  12   18.11    2.18
   1   5  13  153.86    6.02
   1   5  13  164.38    5.99
   1  -5  13  154.55    8.39
   1  -5  13  171.49    8.07
   1   5  13  157.63    6.08
   1  -5  13  165.95    6.05
  -1   5 -13  153.94    8.31
   1   5  13  149.79    6.91
  -1   5 -13  156.54    6.20
  -1   5 -14   66.95    3.39
   1   5  14   63.13    3.20
   1  -5  14   62.32    5.64
   1  -5  14   67.15    3.14
   1   5  14   68.34    3.38
   1   5  14   69.49    3.06
  -1   5 -14   68.50    5.70
   1   5  14   60.64    3.89
  -1   5 -15   32.30    2.46
   1   5  15   35.46    2.38
   1  -5  15   29.10    4.64
   1  -5  15   34.83    2.42
   1   5  15   33.82    2.34
   1  -5  15   29.00    2.23
  -1   5 -15   37.16    4.88
   1   5  15   33.92    3.02
  -1   5 -16   11.94    2.04
   1   5  16   11.49    2.26
   1  -5  16    8.46    4.01
   1  -5  16    9.81    1.72
   1   5  16   10.01    1.80
   1  -5  16   11.90    1.96
  -1   5 -16    7.21    4.28
   1   5  16   12.05    1.96
  -1   5 -17   11.29    2.14
   1   5  17    8.01    1.91
   1  -5  17   11.71    3.87
   1   5  17   10.11    2.17
   1  -5  17    7.90    1.82
   1  -5  17    4.44    2.00
  -1   5 -17    4.62    4.16
   1   5  17    6.62    1.94
   1  -5  18  302.76   13.08
   1  -5  18  288.91   10.82
   1  -5  18  313.56   10.70
  -1   5 -18  290.28   13.43
   1   5  18  286.85   11.21
   1   5  18  298.24   10.71
   1   5  19    5.22    1.95
   1  -5  19    5.00    1.64
   1  -5  19    5.81    1.89
   1  -5  19    9.01    2.16
   1   5  19   10.77    2.12
   1  -5  19    6.67    3.85
  -1   5 -19   10.25    4.40
   1  -5  20  134.52    4.99
   1  -5  20  112.44    4.69
  -1   5 -20  121.89    8.05
   1   5  20  116.22    5.49
   1  -5  20  122.36    5.36
   1   5  20  111.66    4.96
   1   5  21   60.74    3.31
   1  -5  21   59.06    2.91
   1  -5  21   65.69    3.57
  -1   5 -21   63.77    6.27
   1   5  21   58.36    3.55
   1  -5  21   70.60    3.33
   1  -5  21   68.17    3.28
   1  -5  22   10.27    2.47
   1  -5  22    8.49    1.49
  -1   5 -22   10.05    4.77
   1   5  22   13.82    2.20
   1   5  22   10.24    2.12
   1  -5  22    9.10    2.03
   1  -5  22   11.93    1.93
   1   5  23    1.01    1.90
  -1   5 -23   -2.38    4.79
   1  -5  23    3.38    2.45
   1  -5  23    0.96    1.91
   1   5  23    2.87    1.96
   1  -5  24  101.31    4.36
   1   5  24   94.27    4.49
   1  -5  24  106.33    4.85
   1  -5  25    7.29    2.06
   1   5  25    7.18    2.10
   1  -5  25    4.71    2.54
   1  -5  26   35.27    2.97
   1  -5  26   36.70    2.87
   1  -5  26   41.26    2.69
   1   5  26   40.59    2.78
   1   5  27   -0.70    1.94
  -1   5 -27   -1.83    1.89
   1   5  27    0.92    1.38
   1  -5  27    1.38    1.52
   1  -5  27    0.10    1.95
   1  -5  27    0.65    2.18
   1  -5  27    0.69    2.39
   1   5  28   34.36    2.57
   1  -5  28   33.57    2.89
  -1   5 -28   39.95    2.36
   1   5  28   39.96    3.16
   1  -5  28   39.14    2.20
   1  -5  28   37.36    2.57
   1  -5  28   35.81    2.69
   1   5  28   37.81    2.07
   1   5  28   39.23    2.74
   1   5  29    9.83    2.01
   1  -5  29    8.53    1.56
   1   5  29   10.37    2.24
   1   5  29    8.33    2.58
   1   5  29   11.30    1.44
   1  -5  29    7.80    1.92
   1  -5  29    6.99    2.00
   1  -5  29    7.47    2.25
   1   5  30    6.55    1.79
   1   5  30    3.71    1.97
   1  -5  30    5.50    1.38
   1   5  30    4.88    2.37
   1   5  30    5.80    1.28
   1  -5  30    3.84    1.79
   1  -5  30    2.45    1.81
   1  -5  30    3.72    2.12
   1   5  31    6.98    2.20
   1  -5  31    8.76    2.01
   1   5  31    8.43    1.84
   1  -5  31    8.73    1.37
   1   5  31    8.44    1.31
   1   5  31    5.35    1.73
   1  -5  31    9.93    1.69
   1  -5  31   10.35    1.78
   1  -5  32   15.06    1.94
   1   5  32   17.30    2.16
   1  -5  32   10.50    1.38
   1   5  32   16.75    1.74
   1   5  32   10.93    1.72
   1  -5  32   14.94    1.58
   1   5  32   14.71    1.35
   1  -5  32   11.58    1.88
   1  -5  33    4.17    1.14
   1   5  33    6.47    1.43
   1   5  33    6.58    1.12
   1   5  33    5.88    1.43
   1   5  33    7.49    1.82
   1  -5  34    4.13    1.04
   1   5  34    3.74    0.90
   1   5  34    2.80    1.24
   1   5  34    4.88    1.54
   1   5  35    9.52    1.31
  -1   7  30   45.24    1.98
  -1  -7  30   41.65    2.02
  -1   7  29    1.23    0.76
  -1   7  29    0.90    1.23
  -1  -7  29    0.61    0.83
   1   7 -29    2.33    0.84
  -1  -7  29    1.18    0.98
  -1  -7  29    3.30    1.18
  -1   7  28    5.29    0.92
  -1  -7  28    2.35    0.95
  -1   7  28    2.14    1.42
  -1  -7  28    3.12    1.35
  -1  -7  28    2.88    1.12
  -1   7  28    1.02    1.08
   1   7 -28    1.85    1.13
  -1   7  27   16.61    1.75
  -1  -7  27   18.70    1.29
  -1   7  27   14.82    1.53
   1   7 -27   14.85    1.55
  -1  -7  27   15.81    1.72
  -1   7  27   18.13    1.25
  -1  -7  27   15.25    1.44
  -1   7  26    0.58    1.70
   1   7 -26    0.91    1.57
  -1   7  26    3.08    1.39
  -1  -7  26    2.49    1.73
  -1  -7  26    2.51    1.33
  -1   7  25   13.41    1.94
  -1   7  25   12.52    1.65
   1   7 -25    8.30    1.83
  -1  -7  25   11.30    1.50
  -1  -7  25    9.85    1.85
  -1   7  24   18.15    2.18
  -1   7  24   13.63    1.78
   1   7 -24   10.79    1.98
  -1  -7  24   14.33    1.55
  -1  -7  24   13.63    2.01
  -1  -7  23   21.58    2.25
  -1  -7  23   21.74    1.79
  -1   7  23   19.04    1.99
  -1  -7  22   58.94    3.03
  -1  -7  22   65.92    3.32
  -1  -7  22   62.65    2.89
  -1   7  22   58.39    3.02
  -1  -7  21   15.01    1.71
  -1  -7  21   16.38    1.93
  -1   7  21   10.57    1.85
  -1   7  21   17.20    2.36
  -1  -7  21   17.28    2.30
  -1  -7  21   13.82    1.71
  -1   7  21   14.63    2.06
  -1  -7  20   24.00    1.96
  -1  -7  20   28.57    2.21
  -1   7  20   23.22    2.11
  -1   7  20   27.39    2.55
  -1  -7  20   30.24    2.02
  -1  -7  20   27.04    2.51
  -1   7  20   26.20    2.35
  -1  -7  19   36.45    2.26
  -1  -7  19   34.96    2.40
  -1   7  19   34.33    2.33
  -1   7  19   35.50    2.66
  -1  -7  19   37.31    2.70
  -1  -7  19   34.88    2.24
  -1   7  19   34.21    2.62
  -1  -7  18  103.41    4.27
  -1  -7  18  103.15    4.34
  -1   7  18   96.94    4.22
  -1   7  18  100.23    4.45
  -1   7  18   99.49    4.52
  -1  -7  18  107.18    4.54
  -1  -7  18  105.13    4.18
  -1  -7  17   40.29    2.57
  -1   7  17   41.11    2.78
  -1  -7  17   37.60    2.80
  -1   7  17   40.82    2.80
  -1  -7  17   39.93    2.54
  -1  -7  16  145.34    5.59
  -1   7  16  147.67    5.74
  -1  -7  16  138.38    5.71
  -1   7  16  144.70    5.80
  -1  -7  16  137.31    5.60
  -1  -7  15   49.44    2.83
  -1   7  15   54.60    3.10
  -1   7  15   51.37    3.10
  -1  -7  15   45.75    2.91
  -1  -7  15   45.53    2.99
  -1   7  14   16.17    1.99
  -1   7  14   13.04    2.52
  -1  -7  14   13.55    2.23
  -1  -7  14   13.89    2.01
  -1   7  14   12.89    2.11
  -1   7  14   13.97    2.30
  -1  -7  14   10.96    2.15
  -1   7  13  180.00    6.31
  -1   7  13  165.89    6.06
  -1   7  13  160.18    6.37
  -1  -7  13  164.30    6.37
  -1  -7  13  159.32    6.36
  -1   7  13  165.96    6.48
   1   7 -13  167.84    6.30
  -1   7  13  152.13    7.31
   1   7 -13  160.05    8.51
  -1   7  12  102.81    4.21
  -1  -7  12   80.15    6.37
  -1   7  12   97.02    4.22
  -1   7  12   94.58    3.89
  -1  -7  12  106.12    4.29
  -1  -7  12   94.74    4.18
  -1   7  12  103.27    4.38
  -1   7  12   85.21    5.25
   1   7 -12   91.54    6.46
   1   7 -12   96.86    4.16
  -1  -7  11  119.77    7.37
  -1   7  11  133.61    4.90
  -1   7  11  117.15    5.06
  -1  -7  11  125.02    5.15
  -1  -7  11  126.82    5.09
  -1   7  11  133.40    5.28
   1   7 -11  137.43    5.16
   1   7 -11  116.20    7.28
  -1   7  11  115.30    6.26
  -1   7  10   15.57    1.88
  -1   7  10   13.36    1.65
  -1  -7  10   13.90    1.99
   1   7 -10   13.30    2.01
  -1   7  10   13.45    3.22
  -1  -7  10   13.47    2.25
   1   7 -10   10.06    4.14
  -1   7  10   15.74    2.22
  -1  -7  10    8.49    3.64
  -1  -7  10   10.55    1.84
  -1  -7   9   -2.06    3.40
  -1  -7   9    6.20    1.71
  -1  -7   9    1.73    1.92
  -1   7   9    5.34    1.53
  -1  -7   9    3.50    1.80
   1   7  -9    6.38    1.81
  -1   7   9    2.13    3.00
   1   7  -9    4.80    4.15
  -1   7   9    5.34    2.03
   1   7  -8   64.72    3.21
  -1  -7   8   59.37    3.20
  -1   7   8   66.49    2.92
  -1  -7   8   62.92    3.07
  -1   7   8   60.22    3.25
   1   7  -8   56.70    5.50
  -1   7   8   56.77    4.78
  -1   7   7   49.24    2.90
   1   7  -7   44.51    2.70
  -1  -7   7   41.53    2.78
  -1   7   7   44.95    2.46
  -1  -7   7   44.47    2.73
  -1   7   7   49.10    2.80
  -1   7   7   43.16    4.37
   1   7  -7   44.87    5.16
  -1  -7   7   38.14    4.65
  -1   7   6   86.72    3.88
   1   7  -6   84.29    3.79
  -1  -7   6   78.05    3.77
  -1  -7   6   77.00    5.92
  -1   7   6   82.14    3.51
  -1  -7   6   79.07    3.75
   1  -7  -6   72.06    3.36
  -1   7   6   81.09    3.82
  -1   7   6   90.64    5.68
   1   7  -6   81.12    5.96
  -1   7   5   50.63    3.10
  -1  -7   5   49.82    2.97
  -1   7   5   50.44    2.45
  -1  -7   5   53.32    2.96
  -1  -7   5   48.30    4.83
  -1   7   5   56.55    5.00
   1   7  -5   45.71    5.18
   1   7  -5   49.13    2.88
  -1   7   5   59.80    3.04
  -1   7   4  112.64    4.90
  -1  -7   4  104.23    4.71
  -1   7   4  113.78    4.45
  -1  -7   4  118.45    4.78
  -1  -7   4  110.83    6.79
  -1   7   4  100.40    6.81
   1   7  -4  105.29    7.08
  -1   7   4  126.31    4.84
   1   7  -4  115.81    4.86
   1   7  -3    8.43    2.01
  -1   7   3   13.85    2.15
  -1  -7   3    5.91    1.91
  -1   7   3   10.16    1.58
  -1  -7   3    9.23    1.81
  -1  -7   3    6.95    3.57
   1  -7  -3    8.55    3.09
   1   7  -3    6.91    4.18
  -1   7   3   11.98    1.94
   1   7  -2  112.36    4.75
  -1  -7   2  104.65    4.63
  -1   7   2  118.87    4.53
   1   7  -2  116.15    4.68
  -1  -7   2  113.13    4.64
  -1  -7   2  103.04    6.66
   1  -7  -2  108.88    6.36
   1   7  -2  100.12    6.93
  -1   7   2  118.84    4.89
   1   7  -1   34.76    2.59
  -1  -7   1   34.73    2.35
   1   7  -1   34.10    2.39
  -1   7   1   37.81    2.35
  -1  -7   1   37.53    2.42
   1  -7  -1   32.50    4.02
  -1  -7   1   39.77    4.53
   1   7  -1   39.39    5.66
  -1   7   1   39.69    2.74
   1   7   0  133.28    5.44
  -1  -7   0  131.49    5.29
  -1   7   0  141.19    5.58
   1   7   0  139.65    5.27
  -1   7   0  137.10    5.34
   1  -7   0  126.44    7.14
  -1  -7   0  122.06    7.28
  -1   7   0  127.06    9.18
   1   7   0  144.63    7.93
  -1  -7   0  128.91    5.28
   1   7   1  170.74    6.41
  -1  -7  -1  154.21    6.19
   1  -7   1  170.11    6.10
  -1   7  -1  160.11    6.53
  -1   7  -1  175.03    6.32
   1   7   1  161.47    6.12
  -1  -7  -1  162.40    8.28
   1  -7   1  176.14    8.31
   1   7   1  160.34    6.10
  -1  -7  -1  157.11    6.19
  -1   7  -1  157.13    9.43
   1   7   1  151.36    8.53
  -1   7  -2    6.98    2.11
   1   7   2    5.68    1.95
  -1  -7  -2    5.96    1.70
   1  -7   2    6.01    1.50
   1   7   2    6.21    1.76
   1   7   2    4.28    1.47
  -1   7  -2    5.49    2.04
  -1  -7  -2    8.13    3.23
   1  -7   2    5.55    3.33
  -1   7  -2    5.25    4.74
   1   7   2    5.72    4.60
  -1  -7  -2    5.22    1.68
   1   7   3  329.71   11.55
   1  -7   3  324.41   11.35
  -1  -7  -3  321.78   11.42
  -1   7  -3  338.30   11.72
  -1   7  -3  324.47   11.55
   1   7   3  325.83   11.25
  -1  -7  -3  333.82   13.47
   1  -7   3  323.48   13.55
   1   7   3  312.56   11.36
  -1   7  -3  317.39   14.03
  -1  -7  -3  310.98   11.33
   1   7   4  135.28    5.43
   1  -7   4  137.80    5.21
  -1  -7  -4  129.83    5.25
  -1   7  -4  136.76    5.65
  -1   7  -4  130.84    5.52
  -1  -7  -4  139.13    7.26
   1  -7   4  137.66    7.38
   1   7   4  135.18    5.23
  -1   7  -4  132.87    8.32
  -1  -7  -4  129.90    5.13
   1   7   5   35.24    2.55
   1  -7   5   38.29    2.40
  -1  -7  -5   34.03    2.28
  -1   7  -5   37.64    2.82
  -1   7  -5   34.88    2.75
   1  -7   5   33.44    4.21
   1   7   5   36.20    2.39
  -1   7  -5   30.54    4.88
  -1  -7  -5   36.31    2.09
   1  -7   6   71.74    3.26
  -1  -7  -6   69.02    3.20
  -1   7  -6   74.98    3.65
  -1   7  -6   64.78    3.54
   1  -7   6   73.70    5.45
   1   7   6   66.13    3.31
   1   7   6   70.31    3.34
   1   7   6   66.31    4.91
   1  -7   7   14.02    1.71
   1   7   7   14.73    2.02
  -1   7  -7    7.63    2.20
   1  -7   7   15.63    3.67
   1   7   7   13.64    2.00
  -1   7  -7   14.18    2.37
   1   7   7   13.26    3.39
   1  -7   8  106.45    4.38
   1   7   8  106.42    4.47
   1   7   8  108.30    4.47
   1   7   8  105.85    4.27
   1  -7   8  101.75    6.54
  -1   7  -8  109.99    4.75
   1   7   8  103.25    5.91
   1  -7   9    8.86    1.63
   1   7   9    8.09    2.03
   1   7   9    9.27    1.59
   1   7   9   12.59    3.04
  -1   7  -9    9.91    2.25
   1   7   9    5.60    1.80
   1   7  10   29.89    2.23
   1   7  10   22.72    1.87
  -1   7 -10   19.60    2.50
   1  -7  10   22.05    2.04
   1   7  10   23.92    2.26
   1   7  10   27.88    3.40
   1   7  11   34.33    2.38
   1   7  11   31.59    2.12
   1  -7  11   33.51    2.28
   1   7  11   26.35    3.20
   1   7  11   29.98    2.45
  -1   7 -11   33.90    2.62
   1  -7  12  144.44    5.37
   1   7  12  137.37    5.32
  -1   7 -12  143.69    5.67
   1   7  12  134.46    5.50
   1  -7  13   91.77    4.31
   1  -7  13   97.94    4.09
   1   7  13   95.31    4.01
   1   7  13   90.44    5.01
  -1   7 -13   96.96    4.33
   1   7  13   98.75    4.25
  -1   7 -14   70.31    3.52
   1   7  14   66.87    3.43
   1  -7  14   73.67    3.31
   1  -7  14   68.51    3.57
   1   7  14   65.42    3.16
   1  -7  15  159.26    6.11
   1  -7  15  148.77    6.22
   1   7  15  163.35    6.24
  -1   7 -15  168.25    6.28
   1  -7  16   85.80    3.70
   1  -7  16   75.91    3.78
  -1   7 -16   88.04    3.81
   1   7  16   80.42    3.82
   1  -7  17   91.06    3.74
   1  -7  17   78.26    3.73
   1   7  17   82.82    3.86
   1   7  18  157.63    6.17
   1  -7  18  147.32    5.80
   1   7  18  160.61    5.96
   1  -7  18  162.77    5.87
   1   7  18  143.65    5.78
  -1   7 -18  147.15    6.12
   1  -7  19   25.95    2.56
   1  -7  19   31.12    2.15
   1   7  19   29.33    2.60
   1  -7  19   29.48    2.04
   1   7  19   29.73    2.40
   1  -7  19   31.45    2.17
   1   7  19   21.12    2.05
  -1   7 -19   22.89    2.56
  -1   7 -20    4.99    2.15
   1   7  20    6.84    1.70
   1   7  20    6.49    1.93
   1  -7  20    5.97    1.81
   1   7  20    6.39    2.27
   1  -7  20    7.11    2.24
   1  -7  20    4.66    1.65
   1   7  21   75.42    3.56
   1  -7  21   71.95    3.10
   1  -7  21   67.59    3.45
  -1   7 -21   66.68    3.43
   1   7  22   46.18    2.87
   1  -7  22   46.77    2.82
   1  -7  22   43.99    2.39
  -1   7 -22   46.80    2.72
   1   7  22   39.68    2.45
   1   7  23   21.85    2.17
   1  -7  23   20.75    2.17
   1  -7  23   18.90    1.82
  -1   7 -23   21.09    2.08
   1   7  23   21.45    1.90
   1   7  24    1.09    1.83
  -1   7 -24    1.16    1.71
   1   7  24    0.73    1.47
   1  -7  24    2.23    1.76
   1  -7  24    0.45    1.42
   1   7  25    4.98    1.79
   1   7  25    5.58    1.46
  -1   7 -25    5.03    1.54
   1  -7  25    4.41    1.40
   1  -7  25    2.65    1.72
   1   7  25    5.75    1.04
   1   7  26   22.51    1.97
  -1   7 -26   26.43    1.70
   1   7  26   20.37    1.61
   1  -7  26   22.69    1.68
   1  -7  26   25.10    1.90
   1   7  26   24.22    1.36
   1   7  27    6.84    1.55
  -1   7 -27    8.02    1.10
   1   7  27    5.37    1.23
   1  -7  27    5.21    1.21
   1  -7  27    6.01    1.45
   1   7  27    5.14    0.86
   1   7  28   11.94    1.41
   1   7  28    8.41    1.11
   1  -7  28    9.39    1.48
   1   7  28    8.45    0.83
   1  -7  28    8.51    1.15
   1   7  29    7.33    1.13
   1  -7  29    6.82    0.86
   1  -7  29    7.61    1.01
   1   9 -17    3.63    1.05
   1   9 -16   21.05    1.38
   1   9 -15    3.67    1.13
  -1   9  15    3.62    1.10
   1   9 -14   14.98    1.38
  -1   9  14   14.03    1.38
  -1  -9  14   16.41    1.15
  -1   9  13   13.92    1.40
  -1  -9  13   15.50    1.18
   1   9 -13   14.75    1.38
  -1  -9  13   14.66    1.45
  -1   9  12   13.64    1.44
  -1  -9  12   14.67    1.18
  -1  -9  12   15.83    1.54
   1   9 -12   14.15    1.39
  -1  -9  11    4.25    1.04
   1   9 -11    4.43    1.29
  -1  -9  11    4.40    1.31
  -1  -9  10   58.80    2.44
  -1  -9  10   57.67    2.63
   1   9 -10   54.89    2.56
  -1  -9   9   10.21    1.43
  -1   9   9    8.25    1.43
  -1  -9   9    9.43    1.12
   1   9  -9   10.26    1.12
   1   9  -9   10.53    1.35
  -1  -9   8  115.31    4.40
  -1   9   8  115.03    4.36
  -1  -9   8  113.70    4.23
   1   9  -8  124.74    4.27
   1   9  -8  106.95    4.29
  -1   9   7   23.58    1.71
  -1  -9   7   20.59    1.43
  -1  -9   7   21.52    1.69
  -1   9   7   25.73    1.80
   1   9  -7   26.60    1.60
  -1   9   6   87.47    3.45
  -1  -9   6   87.40    3.51
   1   9  -6   93.20    3.45
  -1   9   6   96.69    3.63
  -1   9   5    5.29    1.27
  -1  -9   5    5.68    1.13
  -1  -9   5    4.15    1.32
  -1   9   5    6.50    1.48
   1   9  -5    5.11    1.29
  -1   9   4   52.72    2.30
  -1  -9   4   48.17    2.35
  -1  -9   4   46.45    2.17
   1   9  -4   56.34    2.39
  -1   9   4   55.58    2.56
   1   9  -3   11.98    1.37
  -1   9   3   11.59    1.58
  -1  -9   3   10.18    1.35
   1  -9  -3    9.90    1.16
  -1   9   2    7.51    1.53
   1   9  -2    5.27    1.32
  -1  -9   2    5.97    1.20
   1  -9  -2    5.02    1.07
   1   9  -1    7.13    1.42
  -1   9   1    7.27    1.52
  -1  -9   1    6.38    1.21
   1  -9  -1    6.91    1.15
  -1   9   0   37.69    2.16
   1   9   0   37.46    2.02
  -1  -9   0   34.04    1.80
   1  -9   0   35.02    1.87
   1   9   1    3.76    1.34
  -1   9  -1    4.08    1.51
   1  -9   1    4.34    1.27
  -1  -9  -1    3.76    1.01
  -1   9  -2   16.75    1.64
   1   9   2   17.27    1.57
  -1  -9  -2   15.21    1.22
   1  -9   2   13.85    1.49
  -1   9  -3   24.06    1.78
   1  -9   3   20.74    1.67
  -1   9  -4   38.28    2.12
   1  -9   4   36.40    2.06
  -1   9  -5    8.23    1.45
  -1   9  -5   10.88    1.32
   1  -9   5    7.55    1.46
  -1   9  -6   35.04    1.94
   1  -9   6   30.36    1.95
  -1   9  -6   31.59    1.81
  -1   9  -7   44.98    2.19
   1  -9   7   37.23    2.20
  -1   9  -7   43.03    2.10
   1   9   7   43.35    1.98
  -1   9  -8   30.57    1.84
   1  -9   8   28.10    1.88
  -1   9  -8   31.91    1.80
   1   9   8   29.05    1.63
  -1   9  -9    2.47    1.13
   1  -9   9    3.77    1.38
  -1   9  -9    5.80    1.32
   1   9   9    3.00    1.11
   1  -9  10   50.34    2.44
  -1   9 -10   52.33    2.24
  -1   9 -10   51.09    2.36
   1  -9  11   55.95    2.58
  -1   9 -11   57.76    2.52
  -1   9 -11   57.52    2.35
   1  -9  11   57.15    2.33
   1  -9  12   11.61    1.05
   1  -9  12   10.91    1.47
  -1   9 -12   12.87    1.36
   1  -9  13   24.61    1.36
  -1   9 -13   26.81    1.62
   1  -9  14   20.05    1.21
  -1   9 -14   23.42    1.45
   1  -9  15   18.87    1.08
   1  -9  15   16.48    1.33
   1  -9  16    7.33    1.05
  -1   9 -18    7.11    0.92
   1  -9  19   17.02    0.93
  -1   9 -19   15.50    0.99
  -2   0  41   91.62    3.64
  -2   0  40   13.38    1.88
  -2   0  40   32.44    2.13
  -2   0  39    1.29    1.94
  -2   0  39   -0.63    2.01
  -2   0  38    1.90    2.15
  -2   0  38   -1.92    2.30
  -2   0  37   20.81    2.67
  -2   0  37    9.22    2.60
  -2   0  36    1.25    2.70
  -2   0  36   -2.76    2.90
  -2   0  35   76.77    4.11
  -2   0  35   71.31    4.12
  -2   0  35   66.50    4.20
  -2   0  35   74.82    3.59
  -2   0  34   83.72    4.16
  -2   0  34   96.44    4.72
  -2   0  34   93.97    4.80
  -2   0  34   89.18    4.80
  -2   0  34   87.74    4.15
  -2   0  33   23.82    2.50
  -2   0  33   24.21    2.57
  -2   0  33   25.67    3.21
  -2   0  33   26.32    3.39
  -2   0  33   20.14    3.51
  -2   0  33   29.72    3.38
  -2   0  32   78.60    4.19
  -2   0  32   77.70    4.60
  -2   0  32   76.28    4.52
  -2   0  32   82.13    4.62
  -2   0  32   90.37    4.61
  -2   0  32   77.77    4.33
  -2   0  31  142.86    6.12
  -2   0  31  129.52    5.24
  -2   0  31  137.45    5.82
  -2   0  31  134.14    6.20
  -2   0  31  136.01    6.22
  -2   0  31  132.88    6.32
  -2   0  31  158.64    6.25
  -2   0  31  140.29    5.80
  -2   0  31  137.01    5.46
  -2   0  30   33.21    2.78
  -2   0  30   31.70    2.37
  -2   0  30   29.17    3.41
  -2   0  30   28.74    2.74
  -2   0  30   26.72    3.22
  -2   0  30   26.55    2.86
  -2   0  30   29.79    3.39
  -2   0  30   30.62    3.26
  -2   0  30   26.00    2.01
  -2   0  30   29.89    3.33
  -2   0  29    2.99    2.77
   2   0 -29    3.90    3.48
  -2   0  29    1.41    2.19
  -2   0  29    4.91    2.78
  -2   0  29    6.37    2.41
  -2   0  29    3.25    3.01
  -2   0  29    6.35    2.84
  -2   0  29    7.93    2.66
  -2   0  29    6.57    3.12
  -2   0  29    5.24    1.54
  -2   0  29    2.74    1.95
   2   0 -28  110.88    6.96
  -2   0  28  123.00    5.37
  -2   0  28  111.21    4.88
  -2   0  28  106.40    4.38
  -2   0  28  113.24    4.96
  -2   0  28  107.52    5.39
  -2   0  28  108.51    5.35
  -2   0  28  108.23    5.31
  -2   0  28  116.55    4.74
  -2   0  28  113.06    5.02
  -2   0  28  113.79    5.31
  -2   0  27   99.68    4.77
   2   0 -27   96.76    6.49
  -2   0  27   95.70    4.45
  -2   0  27  100.93    4.75
  -2   0  27   94.56    3.94
  -2   0  27  100.46    4.46
  -2   0  27  100.29    4.95
  -2   0  27   95.78    4.87
  -2   0  27   95.92    4.83
  -2   0  27  103.24    4.50
  -2   0  27   92.39    4.52
  -2   0  26   22.73    2.86
  -2   0  26   27.03    2.96
   2   0 -26   22.90    4.24
  -2   0  26   21.75    2.42
  -2   0  26   21.74    2.76
  -2   0  26   21.42    1.69
  -2   0  26   26.16    2.42
  -2   0  26   22.95    2.88
  -2   0  26   24.30    2.98
  -2   0  26   23.17    2.97
  -2   0  26   27.09    1.89
  -2   0  25   82.76    4.17
  -2   0  25   77.28    4.21
  -2   0  25   72.91    4.40
  -2   0  25   80.19    3.74
  -2   0  25   77.44    4.12
   2   0 -25   80.96    5.79
  -2   0  25   75.19    3.76
  -2   0  25   79.08    4.01
  -2   0  25   76.00    3.20
  -2   0  25   81.35    3.39
  -2   0  25   76.99    3.83
  -2   0  24    0.74    2.25
   2   0 -24    4.05    3.38
  -2   0  24    3.50    1.83
  -2   0  24    5.53    2.23
  -2   0  24    4.22    1.84
  -2   0  24    3.86    2.26
  -2   0  24    5.08    1.93
  -2   0  24    5.21    1.36
  -2   0  24    6.60    1.51
  -2   0  24    3.63    2.34
  -2   0  23    3.96    1.77
  -2   0  23    5.44    2.10
  -2   0  23    5.02    2.22
  -2   0  23    4.76    1.79
  -2   0  23    4.91    2.34
  -2   0  23    3.16    2.20
  -2   0  23    5.07    4.64
  -2   0  23    5.76    1.78
  -2   0  22   60.58    2.90
  -2   0  22   59.27    4.19
  -2   0  22   57.31    6.09
  -2   0  22   58.42    3.29
  -2   0  22   59.08    2.96
  -2   0  22   62.13    3.02
  -2   0  22   55.68    3.33
  -2   0  21  169.48    9.18
  -2   0  21  177.97    6.71
  -2   0  21  171.39    6.50
  -2   0  21  176.05    6.42
  -2   0  20  301.09   13.10
  -2   0  19   17.17    4.56
  -2   0  18   32.75    4.72
  -2   0  17   10.37    4.09
  -2   0  16   63.69    5.56
  -2   0  15   33.96    4.31
  -2   0  14   -0.54    3.63
  -2   0  13   33.97    4.19
  -2   0  12  198.00    8.70
  -2   0  11  154.16    7.07
  -2   0  10  578.36   21.41
  -2   0  10  609.41   20.35
  -2   0   9    3.01    0.94
  -2   0   9    5.21    3.23
  -2   0   8 2874.00   96.41
  -2   0   8 2878.60   96.51
  -2   0   8 3006.31   97.04
  -2   0   7   28.20    1.69
  -2   0   7   26.13    1.48
  -2   0   7   27.21    3.08
  -2   0   6 5037.21  168.94
  -2   0   6 5156.09  169.31
  -2   0   5 1608.08   53.96
  -2   0   5 1631.50   54.30
  -2   0   4  383.81   13.13
  -2   0   4  394.81   13.47
  -2   0   3 1489.95   49.97
  -2   0   2 1049.75   34.46
  -2   0   2 1000.49   34.46
  -2   0   1 1259.87   42.21
  -2   0   0 1640.19   54.84
  -2   0  -1   12.51    1.36
  -2   0  -2  108.19    4.15
  -2   0  -3 1262.04   42.38
  -2   0  -4 9999.00  332.97
  -2   0  -5   23.10    2.23
  -2   0  -6 1744.83   60.16
   2   0   6 1858.21   60.41
  -2   0  -7   21.09    2.56
   2   0   7   21.27    3.35
  -2   0  -8  500.36   17.92
   2   0   8  530.75   18.28
  -2   0  -9  185.16    7.40
   2   0   9  188.44    7.86
  -2   0 -10    4.82    2.57
   2   0  10    7.78    3.38
  -2   0 -11   12.71    2.79
   2   0  11   14.17    3.89
  -2   0 -12  231.12    8.86
   2   0  12  213.00    9.50
   2   0  12  221.62    9.64
  -2   0 -13  334.99   12.83
   2   0  13  343.46   13.55
   2   0  13  354.79   13.52
  -2   0 -14  488.78   17.39
   2   0  14  486.94   17.99
   2   0  14  468.48   16.73
  -2   0 -15   88.30    5.03
   2   0  15   87.75    6.24
   2   0  15   91.17    4.10
  -2   0 -16  184.59    7.78
   2   0  16  165.36    8.79
   2   0  16  173.37    6.77
  -2   0 -17  492.26   17.56
   2   0  17  484.30   18.23
   2   0  17  457.05   16.47
   2   0  18 1156.98   41.14
  -2   0 -18 1166.84   40.54
   2   0  19   89.62    4.08
  -2   0 -19   89.94    5.38
   2   0  19   99.28    6.72
   2   0  19   90.93    4.05
   2   0  20   82.31    4.08
  -2   0 -20   85.71    5.32
   2   0  20   86.37    3.51
   2   0  20   85.48    3.94
   2   0  20   80.35    3.99
   2   0  20   83.40    4.02
   2   0  20   87.58    4.08
   2   0  20   84.51    3.99
   2   0  20   82.19    3.36
   2   0  20   84.25    6.49
   2   0  21   74.51    3.46
   2   0  21   70.04    3.06
   2   0  21   75.37    3.99
   2   0  21   75.16    3.60
   2   0  21   71.59    3.75
   2   0  21   70.24    3.65
   2   0  21   69.99    3.66
  -2   0 -21   84.80    5.25
   2   0  21   72.91    3.60
   2   0  21   74.04    3.37
   2   0  21   73.81    3.98
   2   0  21   67.91    3.10
   2   0  21   81.78    6.45
   2   0  22    1.82    1.47
   2   0  22    1.10    2.32
   2   0  22    0.13    1.99
   2   0  22    2.01    2.36
   2   0  22   -0.04    1.44
   2   0  22    0.95    1.36
   2   0  22    4.18    2.18
   2   0  22    2.22    2.28
  -2   0 -22    4.76    3.18
   2   0  22    1.99    1.56
   2   0  22    2.57    2.29
   2   0  22    0.26    2.24
   2   0  22    2.48    4.40
   2   0  23    0.45    1.45
   2   0  23   -0.74    1.96
   2   0  23   -0.76    2.30
   2   0  23   -0.13    1.44
   2   0  23    0.83    2.44
   2   0  23    2.99    2.38
  -2   0 -23    2.39    3.19
   2   0  23   -0.05    1.63
   2   0  23    0.30    2.39
   2   0  23    1.39    2.44
   2   0  23   -0.55    1.53
   2   0  23    5.24    4.64
   2   0  24   81.34    3.61
   2   0  24   83.50    3.75
   2   0  24   91.94    4.34
   2   0  24   83.96    4.35
  -2   0 -24   89.80    5.70
   2   0  24   79.34    3.77
   2   0  24   88.40    4.70
   2   0  24   88.57    4.26
   2   0  24   83.28    4.62
   2   0  24   83.79    4.40
   2   0  24   87.45    3.72
   2   0  24   82.33    6.92
   2   0  25   78.34    4.44
   2   0  25   91.36    4.43
  -2   0 -25   93.35    6.17
   2   0  25   90.04    3.92
   2   0  25   81.58    4.49
   2   0  25   83.41    3.76
   2   0  25   92.15    4.26
   2   0  25   88.85    3.84
   2   0  25   85.48    3.76
   2   0  25   86.89    4.58
   2   0  26    2.06    2.78
   2   0  26    3.70    2.37
   2   0  26    2.91    1.81
   2   0  26    0.80    1.78
   2   0  26    0.93    2.74
   2   0  26   -5.19    2.86
   2   0  26    0.83    1.84
   2   0  26    1.03    1.83
   2   0  27    1.70    1.99
   2   0  27    1.16    1.83
   2   0  27   -1.21    2.88
   2   0  27    0.86    1.96
   2   0  27    2.25    2.08
   2   0  27    1.59    2.88
   2   0  27    2.63    2.54
   2   0  28   25.30    2.43
   2   0  28   23.65    2.33
   2   0  28   31.38    3.27
   2   0  28   23.35    2.37
   2   0  28   25.08    2.39
   2   0  28   26.56    2.76
   2   0  28   20.76    3.05
   2   0  29   56.44    3.18
   2   0  29   61.52    3.67
   2   0  29   52.63    3.83
   2   0  29   60.22    3.20
   2   0  29   62.03    3.28
   2   0  29   57.12    3.19
   2   0  30    4.15    2.04
   2   0  30    4.89    2.03
   2   0  30    7.29    2.51
   2   0  30    4.50    2.04
   2   0  30    0.08    2.86
   2   0  30    5.99    2.26
   2   0  30    4.50    3.13
   2   0  31    8.58    2.05
   2   0  31    2.84    2.33
   2   0  31   11.34    2.89
   2   0  31    6.32    2.11
   2   0  31    8.55    3.14
   2   0  31    9.89    2.10
   2   0  31   10.90    3.10
   2   0  32  250.92    9.64
   2   0  32  282.69   10.02
   2   0  32  292.43   10.21
   2   0  32  255.04    9.71
   2   0  32  284.95   10.33
   2   0  33   49.54    3.77
   2   0  33   53.07    3.74
   2   0  34   35.90    3.29
   2   0  34   38.17    3.26
   2   0  35   28.31    3.06
   2   0  35   33.01    3.02
   2   0  36   24.50    2.68
   2   0  36   28.30    2.72
   2   0  37    0.89    2.11
   2   0  37   -2.03    2.32
   2   0  38    2.82    1.81
   2   0  38   -3.64    2.02
   2   0  39    3.15    1.60
   2   0  39   -4.65    2.03
   2   0  40    1.75    1.19
   2   0  40   -2.70    1.59
  -2  -2  40  429.09   14.58
  -2   2  39   40.81    2.78
  -2  -2  39   36.91    2.55
  -2   2  38   74.31    3.42
  -2   2  38   84.63    3.90
  -2  -2  38   89.82    3.65
  -2   2  38   94.32    3.66
  -2  -2  38   77.17    3.65
  -2   2  37   98.73    4.03
  -2   2  37   95.11    4.50
  -2  -2  37   94.40    4.25
  -2   2  37  100.54    4.28
  -2  -2  37  104.50    4.32
  -2   2  36   13.31    1.85
  -2  -2  36    1.81    2.30
  -2   2  36    2.48    2.29
  -2  -2  36   13.39    2.70
  -2  -2  36   10.44    2.26
  -2   2  36   13.18    2.71
  -2   2  36    8.45    1.91
  -2  -2  35   26.91    3.12
  -2   2  35   26.19    3.14
  -2  -2  35   27.69    2.89
  -2   2  35   26.58    2.42
  -2   2  35   16.59    2.72
  -2  -2  35   18.29    2.72
  -2   2  35   25.79    2.23
  -2   2  34  176.21    6.55
  -2   2  34  175.90    6.75
  -2  -2  34  180.36    6.92
  -2   2  34  159.49    6.65
  -2  -2  34  172.41    7.17
  -2   2  34  185.16    7.20
  -2   2  34  170.43    6.91
  -2  -2  34  157.79    6.84
  -2   2  33   13.36    1.93
  -2   2  33   13.55    2.70
  -2   2  33   13.11    2.50
  -2   2  33   12.45    2.09
  -2   2  33   10.76    2.46
  -2   2  33   13.90    3.24
  -2  -2  33   13.07    2.68
  -2  -2  33    9.64    3.22
  -2  -2  33   15.58    2.43
  -2  -2  33    2.57    2.80
  -2   2  33    1.36    2.80
  -2   2  32    4.81    1.88
  -2  -2  32    3.90    1.54
  -2   2  32    5.58    2.35
  -2   2  32    5.02    2.66
  -2   2  32    8.40    2.46
  -2   2  32    4.75    1.87
  -2  -2  32   -2.40    2.86
  -2   2  32   -0.23    2.89
  -2   2  32    7.31    3.05
  -2  -2  32    5.97    3.08
  -2  -2  32    8.98    2.77
  -2  -2  32    5.51    2.32
  -2   2  31   10.66    3.07
  -2  -2  31    6.94    2.84
  -2  -2  31   12.32    1.65
  -2   2  31   14.90    2.70
  -2   2  31   15.18    3.01
  -2  -2  31   13.77    2.92
  -2   2  31   11.50    2.56
  -2   2  31   15.04    2.78
  -2  -2  31   13.74    3.32
  -2   2  31   15.48    3.28
  -2  -2  31   15.27    2.54
  -2   2  31   13.82    2.40
  -2  -2  31   13.99    2.89
  -2   2  31   18.57    2.08
  -2   2  31   13.64    2.68
  -2  -2  31   13.43    1.84
  -2   2  30   90.39    4.95
  -2  -2  30   83.49    4.88
  -2   2  30   89.51    4.28
  -2  -2  30   83.85    4.34
  -2   2  30   83.47    4.61
  -2  -2  30   83.62    4.67
  -2   2  30   91.88    4.50
  -2  -2  30   90.60    4.75
  -2   2  30   98.42    4.62
  -2  -2  30   91.06    4.55
   2   2 -30  101.18    8.05
  -2   2  30   88.64    4.57
  -2   2  30   80.62    4.33
  -2  -2  30   87.42    3.67
  -2   2  30   93.08    4.12
  -2   2  30   94.35    3.93
  -2  -2  30   87.70    3.86
  -2  -2  29  197.35    7.98
  -2   2  29  199.26    8.04
  -2   2  29  191.22    7.56
  -2  -2  29  190.52    7.57
  -2  -2  29  193.91    7.83
  -2   2  29  194.29    7.81
  -2  -2  29  202.71    7.79
   2   2 -29  210.51   11.09
  -2   2  29  194.49    7.74
  -2  -2  29  188.48    7.03
  -2   2  29  202.32    7.24
  -2  -2  29  183.09    7.20
  -2   2  29  193.83    7.40
  -2   2  29  184.10    7.40
  -2   2  29  211.42    7.77
  -2  -2  29  197.49    7.71
  -2  -2  28  167.70    6.63
  -2   2  28  176.15    6.65
   2   2 -28  181.38   10.06
  -2   2  28  160.39    6.64
  -2  -2  28  164.84    5.92
  -2  -2  28  154.92    6.13
  -2   2  28  163.94    6.09
  -2  -2  28  157.67    6.31
  -2   2  28  153.77    6.40
  -2  -2  28  158.09    6.86
  -2  -2  28  154.72    6.51
  -2   2  28  155.20    6.84
  -2   2  28  157.45    6.33
  -2   2  28  152.17    6.29
  -2   2  28  149.68    6.66
  -2  -2  28  158.20    6.71
  -2   2  27   63.72    3.65
  -2  -2  27   56.03    3.49
   2   2 -27   51.34    6.59
  -2   2  27   52.69    3.50
  -2  -2  27   52.44    2.47
  -2  -2  27   51.43    3.18
  -2  -2  27   50.50    2.93
  -2   2  27   52.47    2.73
  -2  -2  27   49.10    3.69
  -2   2  27   47.45    3.85
  -2   2  27   53.42    3.19
  -2  -2  27   49.70    3.26
  -2   2  27   46.69    3.03
  -2   2  27   47.91    3.01
  -2  -2  27   54.92    3.59
  -2   2  27   50.27    3.53
  -2   2  26  177.19    7.17
  -2  -2  26  188.36    7.23
   2   2 -26  215.34   10.91
  -2   2  26  178.78    7.25
  -2  -2  26  190.92    6.66
  -2  -2  26  180.74    6.95
  -2   2  26  203.25    6.80
  -2  -2  26  172.95    6.87
  -2  -2  26  193.20    7.52
  -2   2  26  180.44    7.08
  -2  -2  26  174.72    7.13
  -2   2  26  174.83    7.45
  -2   2  26  180.66    7.02
  -2   2  26  178.57    6.96
  -2   2  26  181.38    7.36
  -2  -2  26  168.75    7.31
  -2   2  25  201.58    7.81
  -2  -2  25  207.03    7.78
   2   2 -25  210.96   11.00
  -2   2  25  191.30    7.76
  -2  -2  25  183.92    7.72
  -2  -2  25  218.14    7.26
  -2   2  25  199.27    7.53
  -2  -2  25  193.12    7.49
  -2  -2  25  200.37    7.52
  -2   2  25  220.95    7.38
  -2   2  25  195.27    7.60
  -2  -2  25  199.92    7.93
  -2   2  25  209.63    7.94
  -2   2  25  200.15    7.79
  -2  -2  25  208.24    8.03
  -2  -2  25  192.88    7.77
  -2   2  25  191.81    7.96
  -2   2  24   57.27    3.69
  -2  -2  24   53.75    3.14
  -2   2  24   55.96    3.08
  -2   2  24   54.21    3.22
  -2  -2  24   53.85    3.03
  -2  -2  24   56.57    2.91
   2   2 -24   56.25    6.14
  -2   2  24   61.50    3.37
  -2  -2  24   51.18    3.25
  -2   2  24   56.96    3.05
  -2   2  24   56.83    2.57
  -2   2  24   56.09    3.57
  -2  -2  24   51.95    3.35
  -2  -2  24   55.27    3.33
  -2   2  24   55.06    3.45
  -2   2  23  104.07    4.38
  -2  -2  23   95.42    4.29
  -2   2  23  106.48    4.68
  -2   2  23   91.24    4.47
  -2  -2  23   99.34    4.50
  -2   2  23  100.68    3.90
   2   2 -23  110.25    7.71
  -2   2  23   97.63    4.41
  -2  -2  23   94.99    4.42
  -2   2  23   97.40    4.15
  -2  -2  23   97.13    4.20
  -2  -2  23  100.15    4.15
  -2   2  23   99.52    4.26
  -2  -2  23  104.09    4.45
  -2   2  23  100.54    4.43
  -2   2  22   26.63    2.02
  -2  -2  22   25.11    1.99
  -2   2  22   27.73    2.21
  -2  -2  22   24.81    2.01
  -2   2  22   23.81    2.49
  -2  -2  22   28.25    2.58
  -2   2  22   26.37    2.75
  -2  -2  22   24.44    2.39
  -2   2  22   27.02    2.27
  -2   2  22   27.04    1.75
   2   2 -22   22.05    5.14
  -2   2  22   25.52    2.39
  -2  -2  22   23.75    2.36
  -2  -2  22   27.85    2.48
  -2   2  22   21.57    2.33
  -2  -2  22   24.61    1.78
  -2   2  21  443.09   15.64
  -2   2  21  443.46   15.54
  -2  -2  21  448.85   15.57
  -2   2  21  448.44   15.19
  -2   2  21  455.17   15.35
  -2  -2  21  405.43   15.29
  -2   2  21  437.28   15.41
  -2  -2  21  453.81   15.30
  -2   2  21  446.93   15.49
  -2  -2  21  427.36   15.47
  -2   2  21  454.73   15.39
  -2   2  21  413.37   15.48
  -2  -2  21  416.58   17.51
  -2  -2  21  434.67   15.52
  -2  -2  21  472.34   15.27
  -2   2  21  464.09   15.32
  -2  -2  20   74.26    3.35
  -2   2  20   72.52    3.33
  -2   2  20   71.10    3.27
  -2   2  20   73.38    3.69
  -2  -2  20   68.08    3.12
  -2   2  20   70.93    3.27
  -2  -2  20   64.77    3.16
  -2   2  20   69.23    3.39
  -2  -2  20   65.76    5.47
  -2  -2  20   63.14    3.37
  -2   2  20   71.16    5.80
  -2  -2  20   80.24    3.59
  -2  -2  19  252.76    8.65
  -2  -2  19  229.68    8.69
  -2  -2  19  237.81   10.84
  -2   2  19  249.24   10.92
  -2   2  19  253.25    8.74
  -2  -2  18  583.53   22.14
  -2   2  18  588.60   21.99
  -2   2  18  598.26   20.31
  -2  -2  17  158.25    6.64
  -2   2  17  145.15    7.85
  -2  -2  17  142.40    7.87
  -2   2  17  167.07    5.91
  -2  -2  16  420.80   15.90
  -2   2  16  425.41   16.77
  -2  -2  16  426.14   16.77
  -2   2  16  461.16   15.26
  -2  -2  15  339.73   12.76
  -2  -2  15  340.89   12.94
  -2  -2  15  328.01   13.42
  -2   2  15  350.16   13.55
  -2   2  15  355.89   12.05
  -2  -2  14  434.37   15.90
  -2  -2  14  443.12   16.03
  -2   2  14  439.54   16.46
  -2  -2  14  430.50   16.52
  -2   2  14  448.44   15.21
  -2  -2  13  186.94    7.50
  -2  -2  13  185.11    7.67
  -2  -2  13  186.50    8.22
  -2   2  13  182.94    8.01
  -2   2  13  184.56    6.72
  -2  -2  12  121.12    5.67
  -2  -2  12  127.40    5.69
  -2   2  12  126.14    6.13
  -2  -2  12  119.66    5.97
  -2   2  12  120.23    4.74
  -2  -2  11  436.26   15.90
  -2  -2  11  450.66   15.96
  -2   2  11  438.26   15.98
  -2  -2  11  442.47   16.08
  -2   2  11  437.17   15.24
  -2  -2  10  300.93   10.71
  -2  -2  10  277.36   10.72
  -2   2  10  288.26   10.76
  -2  -2  10  276.67   10.77
  -2   2  10  273.04   10.05
   2  -2  -9  931.63   30.58
  -2  -2   9  888.67   31.46
  -2  -2   9  929.83   31.44
  -2   2   9  920.62   31.40
  -2  -2   9  892.52   31.38
  -2   2   9  870.02   30.97
   2  -2  -8 2666.27   88.50
  -2  -2   8 2474.53   89.23
  -2  -2   8 2661.13   89.21
   2  -2  -8 2726.20   88.61
  -2  -2   8 2705.94   89.10
  -2   2   8 2663.02   89.07
  -2   2   8 2560.10   88.84
  -2  -2   7 7686.99  257.55
  -2   2   7 7691.41  257.52
   2  -2  -7 7718.83  257.27
  -2  -2   7 7880.82  257.75
   2  -2  -7 7699.66  257.15
  -2  -2   7 7719.54  257.76
  -2  -2   6 9057.33  307.18
  -2   2   6 9072.99  307.16
   2  -2  -6 9426.54  307.10
   2  -2  -6 9262.40  306.95
   2  -2  -5 6038.35  200.33
  -2   2   5 5986.51  200.20
   2  -2  -5 6201.50  200.20
  -2   2   5 5891.28  200.24
  -2  -2   5 5900.72  200.26
   2  -2  -4 2129.89   71.00
  -2  -2   4 2051.15   71.18
  -2   2   4 2109.03   70.78
  -2  -2   4 2092.21   70.79
   2  -2  -4 2159.68   70.84
  -2   2   4 2127.04   70.81
  -2   2   3 2719.51   91.65
  -2  -2   3 2833.75   92.00
   2  -2  -3 2768.54   91.84
  -2  -2   3 2708.97   91.53
  -2   2   3 2727.61   91.54
   2  -2  -3 2748.64   91.70
  -2   2   2 2649.59   87.27
   2  -2  -2 2622.47   87.45
  -2  -2   2 2577.61   87.07
  -2   2   2 2591.13   87.07
   2  -2  -2 2633.45   87.31
  -2   2   1 1279.60   42.79
   2  -2  -1 1264.37   42.96
  -2   2   1 1263.97   42.51
  -2  -2   1 1261.21   42.50
  -2  -2   1 1235.21   43.03
   2  -2  -1 1304.36   42.83
  -2  -2   0  418.81   15.09
   2  -2   0  436.17   14.95
   2  -2   0  444.96   15.14
  -2   2   0  426.98   14.96
   2   2   0  402.33   15.02
   2  -2   1 1342.14   43.93
  -2  -2  -1 1280.61   43.98
   2  -2   1 1298.47   44.08
   2   2   1 1282.89   43.92
  -2   2  -1 1289.34   43.94
   2  -2   2 1725.75   57.19
  -2  -2  -2 1672.39   57.19
   2  -2   2 1741.47   57.39
   2   2   2 1649.21   57.11
  -2   2  -2 1712.80   57.24
  -2  -2  -3   99.56    4.53
   2  -2   3  100.23    4.61
   2  -2   3  108.45    4.99
  -2   2  -3   91.10    4.82
   2   2   3   95.66    4.60
  -2   2  -4  259.92    9.97
   2  -2   4  272.87   10.14
  -2  -2  -4  255.77    9.65
   2  -2   4  242.30    9.77
   2  -2   4  267.48    9.51
   2   2   4  277.74    9.51
   2  -2   5  155.19    6.36
  -2  -2  -5  154.89    6.14
   2  -2   5  152.28    6.17
   2   2   5  156.31    6.18
  -2  -2  -6  126.38    5.16
   2   2   6  129.25    5.37
   2  -2   6  117.01    5.38
   2  -2   7 1006.95   34.91
   2  -2   7 1022.04   34.61
   2   2   7  943.24   34.52
  -2  -2  -7 1061.63   34.36
   2   2   8  373.44   13.08
   2  -2   8  373.72   13.83
   2   2   8  371.29   13.53
   2  -2   8  355.01   13.50
  -2  -2  -8  377.98   13.09
   2   2   9  528.70   18.10
   2  -2   9  520.66   18.89
   2  -2   9  520.58   18.69
   2   2   9  505.20   18.68
   2  -2   9  515.90   18.66
   2   2   9  508.00   18.65
  -2  -2  -9  545.02   18.11
   2   2  10  200.17    7.05
  -2   2 -10  171.45    8.31
  -2  -2 -10  179.35    6.47
   2  -2  10  197.01    8.04
   2  -2  10  186.16    7.87
   2  -2  10  189.55    8.00
   2   2  10  179.70    7.95
  -2  -2 -10  200.85    6.96
   2  -2  11  530.64   19.06
   2   2  11  537.70   19.08
  -2  -2 -11  516.81   17.83
   2   2  11  539.00   18.21
  -2   2 -11  518.47   19.31
   2  -2  11  539.49   19.08
   2  -2  12 1682.03   58.08
   2   2  12 1682.01   58.06
  -2   2 -12 1674.85   58.28
   2   2  12 1731.83   57.21
   2  -2  12 1684.93   58.05
   2   2  13  156.54    7.54
   2  -2  13  156.46    7.56
  -2   2 -13  152.01    7.81
   2   2  13  164.13    6.16
   2  -2  13  152.64    7.22
   2   2  14   -1.86    3.51
   2  -2  14    0.77    3.64
  -2   2 -14    2.03    4.06
   2   2  14    0.38    1.68
   2  -2  14    1.38    2.93
   2   2  15   44.14    4.61
   2  -2  15   50.27    4.59
  -2   2 -15   48.25    4.94
   2   2  15   46.28    2.72
   2  -2  15   44.83    3.82
   2   2  16  237.25   10.29
   2  -2  16  249.21   10.41
  -2   2 -16  260.42   10.71
   2   2  16  229.41    8.78
   2  -2  16  226.50    9.72
   2   2  17   91.76    5.99
   2  -2  17   85.60    5.93
   2   2  17   86.76    4.02
  -2   2 -17   80.07    6.10
   2  -2  17   85.72    4.98
   2   2  18   81.56    3.59
   2   2  18   79.31    6.13
   2  -2  18   92.43    6.34
   2  -2  18   87.44    5.00
   2   2  18   85.62    3.44
  -2   2 -18   91.85    6.10
   2   2  19   58.08    2.91
   2  -2  19   65.52    3.86
   2   2  19   65.87    3.38
   2  -2  19   67.45    3.39
  -2   2 -19   72.50    5.81
   2   2  19   62.37    2.99
   2   2  19   70.46    3.20
   2  -2  19   64.74    5.55
   2   2  19   57.05    5.62
   2  -2  19   63.14    2.88
   2  -2  19   69.24    3.61
   2   2  19   65.70    3.45
   2  -2  19   70.64    3.36
   2   2  19   61.30    3.28
   2  -2  19   60.43    4.23
   2   2  19   60.73    3.44
   2  -2  19   60.08    3.27
   2   2  19   66.49    3.49
   2  -2  19   53.42    3.30
   2  -2  20  133.00    5.15
   2  -2  20  127.12    5.30
   2   2  20  118.91    5.16
   2  -2  20  117.06    5.24
   2   2  20  113.48    4.93
   2  -2  20  123.29    4.64
   2  -2  20  123.48    5.17
   2   2  20  117.29    5.15
   2   2  20  122.82    4.79
  -2   2 -20  122.91    7.37
   2  -2  20  117.36    7.37
   2   2  20  115.67    7.21
   2  -2  20  115.79    4.96
   2   2  20  113.08    4.92
   2  -2  20  119.03    5.00
   2   2  20  118.61    4.97
   2  -2  20  114.84    5.18
   2  -2  20  104.22    5.73
   2   2  20  118.12    5.07
   2   2  20  120.40    4.95
   2   2  21    6.92    1.66
   2   2  21    1.53    4.17
   2  -2  21    2.04    4.41
   2  -2  21    6.31    2.14
   2  -2  21    4.62    2.26
   2  -2  21    4.77    2.42
   2   2  21    7.57    2.42
   2  -2  21    7.70    2.13
   2   2  21    3.77    1.98
   2   2  21    6.55    2.14
   2  -2  21    4.46    1.95
  -2   2 -21    8.23    4.27
   2   2  21    4.15    1.65
   2  -2  21    5.03    2.34
   2   2  21    5.77    2.26
   2  -2  21    6.10    2.28
   2  -2  21    6.07    1.52
   2   2  21    5.43    2.00
   2   2  22   12.16    1.77
   2  -2  22   12.36    2.73
   2  -2  22    9.18    2.19
   2  -2  22   11.32    2.62
   2   2  22    9.80    2.47
   2   2  22    8.10    2.15
   2   2  22    9.34    2.75
   2  -2  22   14.14    2.17
   2  -2  22   11.06    2.33
   2   2  22   11.23    2.93
  -2   2 -22   14.03    4.62
   2   2  22    9.84    1.84
   2   2  22   11.05    1.66
   2   2  22   10.63    2.43
   2  -2  22    9.44    2.27
   2   2  22    9.88    1.38
   2  -2  22   10.78    1.78
   2  -2  22   12.27    1.48
   2   2  23   14.37    1.53
   2  -2  23   12.21    1.79
  -2   2 -23   12.08    4.54
   2   2  23   12.30    1.99
   2   2  23   11.30    2.23
   2  -2  23   15.71    2.67
   2  -2  23   13.74    3.20
   2  -2  23    7.51    2.78
   2   2  23   13.29    2.61
   2  -2  23   14.09    1.62
   2  -2  23    9.82    2.51
   2   2  23   10.64    2.45
   2  -2  23   12.57    2.33
   2  -2  23   14.52    2.47
   2   2  23   11.49    2.36
   2   2  23   16.33    2.47
   2  -2  24  161.24    6.97
   2   2  24  163.97    6.90
   2  -2  24  157.70    6.64
   2   2  24  159.86    6.38
   2   2  24  158.42    6.53
   2   2  24  175.80    6.65
   2  -2  24  168.15    6.63
   2   2  24  157.07    6.63
   2  -2  24  153.88    6.61
  -2   2 -24  184.44    9.44
   2  -2  24  170.56    6.12
   2   2  24  170.85    6.10
   2  -2  24  166.91    6.27
   2  -2  24  160.34    6.79
   2   2  25  149.48    6.10
   2   2  25  153.37    6.25
   2   2  25  148.81    6.25
   2  -2  25  143.00    6.25
   2  -2  25  150.64    5.80
  -2   2 -25  158.46    9.00
   2   2  25  141.22    5.96
   2   2  25  167.59    5.82
   2  -2  25  151.94    5.94
   2   2  25  153.35    6.67
   2  -2  25  161.17    6.60
   2  -2  25  161.68    6.36
   2   2  26   37.02    2.77
   2   2  26   29.28    3.05
   2  -2  26   43.09    3.21
   2  -2  26   41.22    2.44
  -2   2 -26   41.55    5.69
   2   2  26   40.88    2.63
   2   2  26   45.33    2.40
   2  -2  26   40.60    2.61
   2  -2  26   40.53    3.23
   2   2  26   42.09    3.40
   2  -2  26   40.62    3.55
   2   2  27    8.59    2.12
   2   2  27   13.14    1.75
   2   2  27   11.66    2.64
   2  -2  27    9.69    2.65
  -2   2 -27   17.27    5.00
   2  -2  27   10.46    1.84
   2   2  27    8.77    1.90
   2  -2  27   12.33    2.10
   2  -2  27   13.86    3.07
   2   2  27   10.63    3.19
   2  -2  27   10.23    2.57
   2   2  28    9.29    2.33
   2   2  28   11.30    1.82
   2   2  28   15.37    2.77
   2  -2  28   12.21    2.78
  -2   2 -28    9.31    4.68
   2  -2  28   10.72    1.92
   2   2  28   12.73    1.98
   2  -2  28    9.77    2.11
   2  -2  28   11.43    1.80
   2  -2  28   11.97    3.28
   2   2  28    9.00    3.07
   2  -2  28   14.01    2.65
   2   2  29  358.61   13.14
   2  -2  29  372.34   13.28
   2   2  29  358.32   13.25
   2  -2  29  357.78   12.89
  -2   2 -29  368.34   15.99
   2   2  29  359.35   12.89
   2  -2  29  379.66   13.04
   2   2  29  381.25   12.89
   2  -2  29  362.11   13.29
   2  -2  29  366.34   13.59
   2   2  29  376.21   13.50
   2   2  30   57.11    3.68
   2  -2  30   56.17    3.62
   2  -2  30   53.13    3.05
   2   2  30   50.28    3.31
   2   2  30   55.78    2.92
   2   2  30   58.53    2.96
   2  -2  30   57.95    3.17
   2   2  30   53.02    4.07
   2  -2  30   57.54    3.86
   2   2  31   67.39    3.75
   2  -2  31   60.24    3.71
   2   2  31   65.21    3.53
   2  -2  31   56.99    3.13
   2  -2  31   63.91    3.69
   2   2  31   67.96    4.14
   2  -2  31   64.29    3.37
   2   2  31   60.41    3.13
   2   2  32    3.93    2.10
   2   2  32    4.85    2.93
   2  -2  32    2.66    2.33
   2  -2  32    1.93    2.58
   2   2  32    4.15    2.50
   2  -2  32    4.80    1.83
   2  -2  32    2.66    2.03
   2   2  32    2.35    1.73
   2  -2  33   16.48    2.24
   2  -2  33   22.25    2.67
   2   2  33   16.89    2.76
   2  -2  33   16.25    1.91
   2   2  33   13.70    1.90
   2   2  33   13.00    2.21
   2  -2  33   16.26    2.82
   2   2  33   15.62    3.03
   2  -2  33   12.20    2.58
   2  -2  34   33.02    2.39
   2   2  34   35.04    2.82
   2  -2  34   36.53    2.82
   2  -2  34   30.66    2.17
   2   2  34   34.88    2.21
   2   2  34   30.38    2.46
   2  -2  34   36.11    2.95
   2   2  34   32.24    2.55
   2   2  34   32.44    3.16
   2  -2  34   31.10    2.64
   2  -2  35   12.97    1.86
   2   2  35    5.29    2.29
   2  -2  35   13.43    1.69
   2   2  35   12.63    1.66
   2   2  35   12.50    1.90
   2   2  35   12.12    1.95
   2   2  35   14.12    2.56
   2  -2  36   38.78    2.67
   2   2  36   35.60    2.60
   2   2  37   15.87    2.07
   2  -2  37   10.13    1.87
   2   2  38   15.25    1.74
   2  -2  38    3.76    1.54
   2   2  39   20.27    1.61
  -2  -4  38   33.42    1.84
  -2   4  38   34.92    1.78
  -2   4  38   35.05    1.61
  -2  -4  37   22.74    1.80
  -2   4  37   19.81    1.53
  -2  -4  37   22.12    1.81
  -2   4  37   21.76    1.72
  -2   4  36   13.30    1.42
  -2  -4  36   15.45    1.91
  -2  -4  36   15.39    1.77
  -2   4  36   13.41    1.79
  -2   4  35   12.60    1.68
  -2  -4  35   12.75    2.10
  -2   4  35   13.53    2.05
  -2  -4  35   11.10    1.97
  -2   4  35   15.08    1.55
  -2   4  34   25.83    2.12
  -2  -4  34   23.72    2.52
  -2   4  34   24.34    2.45
  -2  -4  34   28.70    2.22
  -2   4  34   25.69    1.83
  -2   4  34   22.29    2.10
  -2   4  33   42.04    2.31
  -2  -4  33   41.73    2.71
  -2  -4  33   41.32    2.43
  -2   4  33   38.95    2.60
  -2   4  33   42.19    2.64
  -2  -4  33   45.88    3.04
  -2   4  33   45.31    2.97
  -2  -4  32    4.43    1.85
  -2  -4  32    1.95    2.06
  -2   4  32    2.95    2.04
  -2   4  32    3.60    1.55
  -2  -4  32    2.39    2.46
  -2  -4  32    2.94    2.38
  -2   4  32   -0.65    2.42
  -2  -4  32    1.92    1.30
  -2   4  32    4.02    2.13
  -2  -4  31    1.59    1.87
  -2  -4  31    2.63    2.11
  -2   4  31    2.25    1.95
  -2  -4  31    2.26    1.33
  -2   4  31    3.48    2.21
  -2   4  31    1.78    1.56
  -2  -4  31    3.01    2.49
  -2   4  31    4.43    2.47
  -2  -4  31    1.76    2.59
  -2   4  30   89.23    4.08
  -2   4  30   86.96    3.97
  -2   4  30   86.63    4.12
  -2  -4  30   85.66    4.01
  -2   4  30   91.12    3.70
  -2  -4  30   86.59    4.00
  -2  -4  30   89.73    4.45
  -2   4  30   84.71    4.39
  -2  -4  30   81.89    3.49
  -2  -4  30   82.16    4.48
  -2   4  30   78.62    3.74
  -2   4  29   23.68    2.43
  -2   4  29   23.73    2.56
  -2   4  29   23.68    2.75
  -2   4  29   26.24    1.98
  -2  -4  29   23.75    2.48
  -2  -4  29   20.46    2.40
  -2   4  29   25.13    2.91
  -2  -4  29   21.02    2.95
  -2  -4  29   26.58    3.12
  -2  -4  29   24.00    1.79
  -2   4  29   24.12    3.12
  -2   4  29   18.78    2.12
  -2   4  28  164.07    6.46
  -2   4  28  164.65    6.55
  -2   4  28  166.86    6.62
  -2  -4  28  159.14    6.41
  -2  -4  28  167.16    6.56
  -2   4  28  172.39    6.22
  -2  -4  28  166.93    6.97
  -2   4  28  164.75    7.02
  -2  -4  28  172.43    6.17
  -2   4  28  150.25    6.36
  -2  -4  28  166.37    6.86
  -2   4  28  161.58    6.93
  -2   4  27    3.10    2.12
  -2   4  27    0.85    2.33
  -2  -4  27    4.15    2.76
  -2  -4  27   -0.75    2.54
  -2   4  27    3.07    2.61
  -2   4  27    2.22    2.09
  -2   4  27    4.37    1.87
  -2   4  27    5.69    2.74
  -2  -4  27    0.95    2.04
  -2  -4  27    5.03    2.28
  -2  -4  26   13.10    2.13
  -2  -4  26   15.76    2.53
  -2   4  26   18.58    1.94
  -2   4  26   15.48    2.06
  -2   4  26   22.70    2.30
  -2   4  26   16.41    2.79
  -2  -4  26   15.54    2.81
  -2  -4  26   16.98    2.79
  -2   4  26   17.88    2.29
  -2  -4  25  223.46    8.49
  -2  -4  25  233.65    8.30
  -2   4  25  222.84    8.16
  -2   4  25  212.67    8.19
  -2   4  25  229.79    8.39
  -2   4  25  225.17    8.39
  -2  -4  25  232.83    8.73
  -2   4  25  224.04    8.64
  -2  -4  25  222.36    8.27
  -2  -4  24   39.50    2.95
  -2  -4  24   42.06    2.57
  -2   4  24   35.83    2.40
  -2   4  24   36.43    2.56
  -2   4  24   37.35    2.58
  -2   4  24   33.82    2.67
  -2  -4  24   33.50    3.37
  -2   4  24   35.49    3.28
  -2  -4  24   35.96    2.43
  -2  -4  23   19.84    2.05
  -2   4  23   24.04    2.21
  -2  -4  23   18.43    2.48
  -2  -4  23   20.55    2.09
  -2   4  23   18.81    2.03
  -2   4  23   20.69    1.97
  -2  -4  23   17.46    2.74
  -2   4  23   16.61    2.61
  -2   4  23   20.91    2.21
  -2  -4  22  382.94   13.82
  -2   4  22  379.72   13.78
  -2   4  22  391.99   13.46
  -2  -4  22  388.36   13.49
   2   4 -22  415.07   16.95
  -2   4  22  377.21   13.58
  -2   4  22  387.17   13.60
  -2  -4  22  377.38   13.28
  -2   4  22  387.08   13.49
  -2   4  22  404.16   13.77
  -2  -4  22  382.65   13.53
  -2  -4  21  186.49    7.22
  -2   4  21  179.10    7.20
  -2   4  21  190.62    6.85
  -2  -4  21  187.97    7.33
  -2  -4  21  191.36    6.87
   2   4 -21  190.91   10.31
  -2   4  21  182.14    6.98
  -2   4  21  185.81    7.00
  -2  -4  21  178.09    6.66
  -2   4  21  180.03    6.88
  -2   4  21  199.89    7.23
  -2  -4  21  191.75    7.28
  -2   4  21  177.02    7.15
  -2  -4  21  182.66    6.89
  -2   4  20  266.05    9.94
  -2  -4  20  277.13    9.95
  -2  -4  20  266.09    9.65
  -2   4  20  275.86    9.94
  -2   4  20  267.88    9.69
  -2   4  20  262.89    9.91
   2   4 -20  281.52   12.86
  -2   4  20  275.06    9.75
  -2   4  20  266.87    9.73
  -2  -4  20  264.91    9.97
  -2  -4  20  278.81    9.65
  -2  -4  20  272.47   10.09
  -2   4  20  266.73    9.71
  -2  -4  20  272.72    9.51
  -2   4  19  182.95    6.96
   2   4 -19  181.48    9.73
  -2   4  19  178.56    6.94
  -2   4  19  175.57    6.79
  -2  -4  19  172.78    6.99
  -2  -4  19  181.65    6.60
  -2  -4  19  172.07    8.22
  -2  -4  19  173.23    6.49
  -2  -4  19  189.75    7.04
  -2   4  19  187.70    6.59
  -2   4  19  173.49    6.90
  -2   4  19  173.35    6.73
   2   4 -18   87.04    6.69
  -2   4  18   76.85    3.79
  -2   4  18   82.86    3.54
  -2  -4  18   83.49    3.99
  -2  -4  18   83.05    3.41
  -2  -4  18   86.96    5.25
  -2  -4  18   85.03    3.87
  -2   4  18   83.20    3.63
  -2   4  18   78.47    3.82
  -2   4  18   81.36    3.88
  -2   4  17  170.91    6.26
  -2   4  17  165.38    5.82
  -2   4  17  167.27    6.00
  -2  -4  17  156.11    6.32
  -2  -4  17  155.35    5.89
  -2   4  17  155.25    6.01
  -2   4  17  164.25    6.23
  -2  -4  17  161.53    7.63
  -2   4  17  145.96    6.33
   2   4 -17  165.54    8.87
  -2  -4  17  152.03    6.23
  -2   4  16   32.80    2.06
  -2  -4  16   33.31    2.47
  -2  -4  16   34.92    2.00
  -2  -4  16   33.43    2.56
  -2   4  16   30.31    2.39
  -2  -4  16   28.57    3.79
  -2   4  16   35.09    2.41
  -2   4  16   32.23    2.00
  -2   4  16   27.88    2.43
   2   4 -16   39.38    4.67
  -2  -4  15   58.43    3.05
  -2  -4  15   59.96    2.96
  -2   4  15   58.71    2.54
  -2   4  15   51.77    2.50
  -2   4  15   52.77    2.61
  -2   4  15   51.53    3.22
   2   4 -15   62.04    5.45
  -2  -4  15   51.50    4.32
  -2  -4  15   51.81    2.82
  -2   4  14  249.19    8.54
   2   4 -14  232.90   10.81
  -2   4  14  226.76    9.24
  -2  -4  14  245.31   10.35
  -2  -4  13  132.02    6.90
   2   4 -13  134.39    7.11
  -2   4  13  118.38    5.63
  -2  -4  13  130.89    6.77
  -2  -4  12  455.02   16.91
  -2   4  12  423.19   15.95
   2   4 -12  456.05   16.95
  -2  -4  12  443.13   16.86
  -2  -4  11 1040.38   35.84
  -2   4  11  970.28   34.98
   2   4 -11 1032.74   35.78
  -2  -4  11 1038.36   35.79
   2   4 -10  318.54   12.77
  -2   4  10  318.23   12.28
  -2  -4  10  306.25   12.97
   2  -4 -10  333.80   11.70
   2   4  -9  399.86   15.26
  -2   4   9  381.01   14.92
   2  -4  -9  418.61   14.45
   2  -4  -8  468.85   16.33
  -2   4   8  431.80   16.61
   2   4  -8  434.86   16.72
   2  -4  -8  462.05   16.16
   2  -4  -7   45.43    3.28
  -2  -4   7   40.09    4.38
   2   4  -7   44.29    3.83
  -2   4   7   39.35    3.95
   2  -4  -7   42.55    3.07
   2  -4  -6  132.40    6.01
  -2  -4   6  130.47    6.86
   2   4  -6  131.03    6.11
   2  -4  -6  133.97    5.74
  -2  -4   6  117.88    6.87
   2  -4  -5   81.72    4.57
  -2  -4   5   79.96    5.29
   2   4  -5   80.25    4.41
  -2  -4   5   71.65    5.31
  -2   4   5   76.24    3.36
   2  -4  -5   77.89    4.33
   2  -4  -4   38.73    3.50
   2   4  -4   38.01    3.13
   2  -4  -4   39.06    3.39
  -2  -4   4   39.57    4.30
  -2   4   4   40.17    2.38
   2  -4  -3   82.56    4.73
   2   4  -3   85.63    4.18
  -2   4   3   83.53    3.80
   2  -4  -3   78.51    4.59
  -2  -4   3   73.60    5.45
   2  -4  -2   47.56    3.90
  -2   4   2   48.57    2.92
   2   4  -2   45.03    2.85
  -2  -4   2   44.60    4.44
   2  -4  -2   39.58    3.40
   2  -4  -1   60.68    4.35
  -2   4   1   56.75    3.42
   2   4  -1   61.11    3.03
   2  -4  -1   57.89    3.98
  -2  -4   1   60.07    4.65
   2  -4   0    3.10    3.12
   2   4   0    1.03    3.59
   2   4   0    5.03    1.37
  -2   4   0    8.18    2.28
  -2  -4   0    7.94    3.64
   2  -4   0    3.09    2.94
   2  -4   1  536.76   20.51
  -2   4  -1  583.56   20.00
   2   4   1  545.90   20.39
   2  -4   1  580.10   20.33
  -2  -4  -1  562.12   20.55
   2  -4   2  144.37    7.36
   2   4   2  153.70    7.21
  -2   4  -2  158.56    6.68
  -2  -4  -2  144.04    7.32
   2  -4   2  159.96    7.06
   2  -4   3   77.77    5.37
  -2   4  -3   80.04    4.54
   2   4   3   77.05    5.15
  -2  -4  -3   80.69    5.10
   2  -4   3   80.68    4.84
   2  -4   4   72.86    5.41
   2   4   4   74.80    4.98
  -2   4  -4   85.43    4.79
  -2  -4  -4   77.46    4.82
   2  -4   4   74.73    4.98
   2  -4   5  304.49   12.81
  -2   4  -5  327.72   12.44
  -2  -4  -5  312.39   12.43
   2  -4   5  324.18   12.42
   2  -4   6   48.45    4.97
  -2   4  -6   55.95    4.37
   2  -4   6   60.11    4.33
   2  -4   7  260.13   11.17
  -2   4  -7  260.58   10.81
   2  -4   7  266.95   10.76
  -2   4  -8  281.66   11.38
   2   4   8  274.93   10.74
   2  -4   8  271.49   11.13
   2   4   9   39.09    3.35
  -2   4  -9   44.93    4.27
   2   4  10    9.33    2.62
  -2   4 -10   12.92    3.87
  -2  -4 -11    7.61    2.62
   2   4  11    6.63    1.58
  -2   4 -11   13.29    4.02
   2  -4  11    7.82    4.07
   2   4  11    7.38    2.57
   2  -4  12   86.76    6.05
  -2  -4 -12   93.96    4.92
   2   4  12   85.05    4.53
  -2   4 -12   85.80    6.02
   2   4  12   95.20    3.75
   2   4  12   81.49    3.73
   2   4  12   93.97    3.59
   2  -4  13  496.73   16.56
   2   4  13  494.47   16.58
  -2   4 -13  480.10   16.73
   2   4  13  472.58   17.25
  -2   4 -13  501.66   18.86
   2   4  13  457.79   16.63
   2  -4  13  469.77   18.65
   2  -4  14  114.66    4.62
   2   4  14  116.20    4.69
   2   4  14  124.36    4.65
  -2   4 -14  114.38    4.88
  -2   4 -14  121.10    7.18
   2   4  14  116.91    5.30
   2  -4  14  119.53    7.07
   2  -4  15  359.32   12.42
   2  -4  15  347.15   14.53
   2  -4  15  350.68   12.61
   2   4  15  366.00   12.45
   2   4  15  359.81   12.51
   2   4  15  338.36   13.01
  -2   4 -15  343.11   14.81
   2   4  16   -0.60    1.93
   2  -4  16    1.17    3.44
   2  -4  16    1.54    1.94
  -2   4 -16    3.61    3.91
   2  -4  16    0.92    1.47
   2   4  16    0.27    1.63
   2  -4  17   55.40    4.85
   2  -4  17   54.23    3.06
   2  -4  17   51.43    3.08
  -2   4 -17   47.08    5.27
   2   4  17   53.74    3.26
   2   4  17   50.35    2.88
   2  -4  17   55.05    2.74
   2  -4  18   61.27    2.90
   2   4  18   52.11    2.97
   2  -4  18   63.99    3.32
   2  -4  18   54.04    3.27
  -2   4 -18   50.98    3.06
   2   4  18   52.17    3.31
   2  -4  18   57.13    5.20
   2  -4  19   57.64    2.96
   2   4  19   55.32    3.06
   2  -4  19   58.68    3.35
   2   4  19   56.07    3.08
   2  -4  19   54.89    3.40
  -2   4 -19   60.61    3.18
   2   4  19   53.27    3.59
   2  -4  19   51.23    4.93
   2  -4  20   44.42    2.63
   2  -4  20   45.74    4.38
   2  -4  20   42.70    3.07
   2   4  20   41.99    2.83
   2  -4  20   46.42    3.16
  -2   4 -20   42.94    2.82
   2   4  20   41.94    2.69
   2   4  20   43.04    3.03
   2   4  20   40.78    2.77
   2  -4  21   30.47    2.83
   2  -4  21   23.05    3.84
   2   4  21   22.56    2.44
   2   4  21   24.39    2.49
   2  -4  21   23.19    2.67
   2   4  21   22.97    2.44
   2   4  21   27.00    2.31
   2  -4  22   28.15    3.80
   2  -4  22   33.95    2.95
   2  -4  22   31.82    2.94
   2   4  22   35.12    2.77
  -2   4 -23   13.88    4.60
   2  -4  23    6.69    3.43
   2   4  23   16.92    2.58
   2  -4  23   15.52    2.83
   2  -4  23   15.13    2.77
  -2   4 -24   16.33    5.22
   2  -4  24   11.11    2.81
   2   4  24   13.30    2.47
   2   4  24   13.08    2.01
   2  -4  25  171.00    6.33
   2   4  25  169.47    6.79
  -2   4 -25  165.21   10.12
   2  -4  25  166.16    7.02
   2  -4  26   21.14    1.96
   2   4  26   18.85    1.76
   2   4  26   20.44    2.51
   2   4  26   18.90    2.68
   2  -4  26   17.77    2.96
  -2   4 -26   15.28    5.20
   2  -4  27   18.56    1.93
   2   4  27   16.87    1.67
   2   4  27   14.24    2.37
   2   4  27   15.96    2.57
   2  -4  27   14.79    2.83
   2   4  28   27.81    1.98
   2  -4  28   27.85    2.45
   2  -4  28   27.19    2.09
   2   4  28   29.12    2.68
   2  -4  28   26.59    3.05
   2   4  28   34.10    2.88
   2  -4  29    1.48    1.96
   2  -4  29    2.72    1.95
   2   4  29    4.21    1.46
   2  -4  29    0.24    1.59
   2   4  29    3.39    2.08
   2   4  29    3.80    2.30
   2  -4  29    6.79    2.71
   2  -4  30   66.12    3.32
   2   4  30   70.03    2.95
   2  -4  30   67.24    3.27
   2  -4  30   55.16    2.91
   2   4  30   61.23    3.51
   2   4  30   67.37    3.38
   2  -4  30   68.37    3.81
   2   4  31    1.53    2.05
   2   4  31    2.54    1.36
   2  -4  31    3.59    1.84
   2  -4  31   -0.63    1.51
   2   4  31    2.48    1.83
   2   4  31    2.82    2.06
   2  -4  31    5.82    2.47
   2   4  32    1.86    1.87
   2  -4  32    2.02    2.24
   2   4  32   -0.04    1.32
   2  -4  32    2.01    1.72
   2  -4  32    0.69    1.42
   2   4  32   -0.09    1.64
   2   4  32    3.78    2.03
   2   4  33   10.92    1.84
   2  -4  33   12.38    2.17
   2   4  33   10.72    1.42
   2  -4  33   10.07    1.76
   2  -4  33    7.50    1.46
   2   4  33    9.74    1.85
   2   4  34   12.37    1.66
   2  -4  34   11.69    1.63
   2   4  34   10.77    1.91
   2   4  34   10.22    1.28
   2  -4  34    9.96    1.37
   2   4  34   10.10    1.59
   2   4  35    6.99    1.44
   2   4  35    8.61    1.34
   2   4  35    8.23    1.07
   2  -4  35    8.72    1.42
   2   4  35    7.64    1.65
   2  -4  35    7.69    1.20
   2   4  36    9.61    1.37
   2  -4  36   10.25    1.21
  -2   6  33   72.52    2.94
  -2  -6  33   68.83    2.76
  -2   6  33   70.74    2.67
  -2  -6  33   69.74    2.78
  -2   6  32    1.86    1.00
  -2  -6  32    3.52    1.24
  -2   6  32    3.76    1.53
  -2  -6  32    2.86    1.28
  -2  -6  32    0.65    1.21
  -2   6  31   30.81    2.06
  -2   6  31   30.06    1.63
  -2  -6  31   27.27    1.92
  -2  -6  31   27.56    1.82
  -2  -6  31   29.41    1.91
  -2   6  31   32.93    2.20
  -2  -6  30   14.31    1.69
  -2  -6  30   15.24    1.27
  -2   6  30   18.29    1.91
  -2  -6  30   15.34    1.64
  -2   6  30   15.24    1.41
   2   6 -30   14.46    1.59
  -2   6  30   15.83    2.09
  -2  -6  29    4.49    1.73
  -2   6  29    2.69    1.23
  -2   6  29    1.98    2.00
  -2   6  29    3.49    1.87
  -2  -6  29    4.53    1.17
  -2  -6  29    4.74    1.53
  -2  -6  28   28.70    1.75
  -2   6  28   30.89    1.83
  -2  -6  28   28.29    2.06
  -2   6  28   24.66    2.44
  -2  -6  28   29.19    2.25
  -2   6  28   29.11    2.62
  -2  -6  27   29.76    2.11
  -2  -6  27   26.82    2.41
  -2   6  27   27.07    2.58
  -2   6  27   26.63    2.58
  -2  -6  27   23.44    2.27
  -2   6  26    8.84    1.73
  -2  -6  26    3.83    1.69
  -2  -6  26    4.02    2.25
  -2   6  26    3.61    2.31
  -2  -6  26    4.94    1.97
  -2   6  26    7.01    2.42
  -2   6  25   20.40    2.02
  -2  -6  25   18.80    2.47
  -2  -6  25   15.60    1.89
  -2   6  25   18.02    2.43
  -2  -6  25   17.36    2.25
  -2   6  25   19.42    2.56
  -2   6  24    4.85    1.92
  -2  -6  24    0.91    1.99
  -2  -6  24    2.96    1.75
  -2  -6  24    1.49    2.20
  -2   6  24    1.94    2.39
  -2   6  24    1.25    2.39
  -2   6  23   14.34    2.59
  -2  -6  23   14.63    2.50
  -2  -6  23   14.38    1.91
  -2  -6  23   15.47    1.57
  -2  -6  23   17.85    2.26
  -2  -6  23   18.47    2.07
  -2   6  23   15.30    2.60
  -2   6  23   13.92    2.10
  -2   6  22   47.75    2.78
  -2  -6  22   39.10    2.78
  -2   6  22   41.83    3.17
  -2  -6  22   42.99    2.30
  -2  -6  22   38.47    2.45
  -2  -6  22   39.13    3.00
  -2   6  22   38.97    2.40
  -2   6  22   46.77    3.17
  -2  -6  22   40.97    2.62
  -2   6  22   41.10    2.33
  -2   6  21   99.00    4.80
  -2  -6  21  101.35    4.67
  -2   6  21  101.08    4.23
  -2  -6  21  104.67    4.23
  -2  -6  21  103.26    4.26
  -2  -6  21  101.57    4.72
  -2   6  21  111.33    4.78
  -2   6  21   97.93    4.12
  -2  -6  21  100.90    4.34
  -2  -6  20   17.89    2.26
  -2   6  20   19.11    2.53
  -2  -6  20   12.55    2.49
  -2  -6  20   14.17    1.90
  -2   6  20   16.46    1.85
  -2  -6  20   15.33    1.86
   2   6 -20   13.57    3.92
  -2   6  20   16.25    1.76
  -2  -6  20   15.93    2.08
  -2   6  20   16.85    2.46
  -2   6  19   29.25    2.79
  -2  -6  19   29.83    2.20
  -2  -6  19   26.35    2.66
  -2   6  19   26.96    2.08
  -2  -6  19   26.88    2.14
   2   6 -19   19.01    4.15
  -2   6  19   30.77    2.07
  -2  -6  19   29.18    2.40
  -2   6  19   27.58    2.68
  -2  -6  19   28.21    2.35
  -2   6  18  548.23   18.24
   2   6 -18  470.82   20.16
  -2   6  18  494.84   18.56
  -2   6  18  521.42   17.95
  -2  -6  18  516.07   18.00
  -2  -6  18  536.74   18.23
  -2  -6  18  541.18   17.97
  -2  -6  18  510.73   18.09
  -2   6  18  499.34   18.21
  -2  -6  18  531.97   18.12
  -2   6  17   -0.89    2.14
  -2  -6  17    1.63    1.77
  -2  -6  17    0.97    3.12
  -2  -6  17   -0.16    1.75
  -2   6  17    1.01    2.12
  -2   6  17    3.05    2.36
   2   6 -17   -1.80    3.57
  -2   6  17    0.82    1.46
  -2   6  17   -0.46    2.09
  -2  -6  17    1.77    2.19
  -2   6  17   -2.13    2.00
  -2  -6  17    0.80    2.00
  -2   6  16    4.45    2.19
  -2   6  16    5.83    1.60
  -2  -6  16    1.98    1.87
  -2   6  16    1.99    2.13
  -2  -6  16    4.39    2.10
  -2   6  16    1.72    2.15
  -2   6  16    5.34    2.32
  -2   6  16    6.97    1.53
  -2   6  16    3.44    1.44
  -2   6  16    7.46    2.45
  -2  -6  16    4.91    3.36
  -2  -6  16    3.56    1.91
   2   6 -16    5.48    3.46
  -2   6  15  185.59    7.23
  -2  -6  15  182.65    9.35
  -2   6  15  200.50    7.45
  -2   6  15  203.14    7.05
  -2   6  15  184.15    6.94
  -2  -6  15  193.71    7.09
  -2  -6  15  186.09    7.19
  -2   6  15  185.84    7.23
  -2   6  15  186.48    6.91
  -2  -6  15  190.03    7.22
  -2   6  15  193.17    7.29
  -2   6  15  169.16    7.82
   2   6 -15  174.83    8.99
  -2  -6  14   66.41    5.26
  -2  -6  14   59.01    3.18
  -2   6  14   68.87    3.72
  -2   6  14   68.15    3.12
  -2   6  14   61.34    2.85
  -2  -6  14   66.62    3.30
  -2   6  14   65.81    2.97
  -2  -6  14   60.71    3.23
  -2   6  14   65.01    3.33
  -2   6  14   58.23    4.08
   2   6 -14   54.53    4.87
  -2   6  13   17.38    2.03
  -2  -6  13   16.17    2.02
  -2  -6  13   20.37    3.92
  -2   6  13   20.65    2.94
  -2  -6  13   14.12    2.04
  -2   6  13   20.86    1.82
  -2  -6  13   16.28    2.11
  -2   6  13   18.19    2.50
   2   6 -13   13.13    3.45
  -2   6  13   20.32    1.93
  -2   6  12   69.79    3.14
  -2  -6  12   68.77    3.33
  -2  -6  12   69.19    3.29
  -2   6  12   67.15    3.64
  -2   6  12   68.31    4.57
   2   6 -12   54.51    4.73
  -2   6  12   70.63    3.27
  -2  -6  11   70.78    3.29
  -2   6  11   65.55    3.11
  -2  -6  11   68.18    3.37
   2   6 -11   65.83    3.20
  -2   6  11   70.31    3.59
   2   6 -11   58.23    4.97
  -2   6  11   69.55    4.70
  -2   6  11   72.96    3.32
  -2  -6  10   78.48    5.81
  -2   6  10   80.78    3.44
  -2  -6  10   79.97    3.61
  -2   6  10   82.04    3.83
   2   6 -10   79.57    3.56
   2   6 -10   74.87    4.95
  -2   6  10   76.15    5.03
  -2   6  10   74.97    3.61
  -2   6   9  177.60    6.60
  -2  -6   9  173.68    6.54
  -2   6   9  170.65    6.39
  -2  -6   9  178.51    8.81
  -2   6   9  167.07    8.12
  -2  -6   9  174.77    6.50
  -2   6   9  185.64    6.70
   2   6  -9  172.48    6.47
  -2  -6   8   75.86    3.47
  -2   6   8   79.39    5.34
  -2  -6   8   80.43    5.82
  -2  -6   8   79.56    3.48
  -2   6   8   81.99    3.70
   2   6  -8   80.88    3.48
  -2  -6   7   57.70    2.97
  -2   6   7   59.13    2.59
   2   6  -7   55.07    5.35
  -2   6   7   61.95    4.92
  -2  -6   7   63.54    5.43
  -2  -6   7   60.95    3.10
   2   6  -7   59.71    3.01
  -2   6   7   60.44    3.21
  -2  -6   6   56.75    3.07
  -2   6   6   61.75    2.73
  -2   6   6   55.96    5.20
   2   6  -6   62.87    5.44
   2  -6  -6   65.71    4.17
  -2  -6   6   53.44    5.37
  -2  -6   6   66.70    3.18
  -2   6   6   65.30    3.28
   2   6  -6   63.88    3.10
  -2  -6   5   64.04    3.27
  -2   6   5   67.42    3.01
   2   6  -5   74.93    5.60
  -2   6   5   73.97    5.82
   2  -6  -5   70.91    4.56
  -2  -6   5   76.84    5.85
  -2  -6   5   73.07    3.34
  -2   6   5   75.27    3.52
   2   6  -5   74.11    3.34
  -2   6   5   65.82    3.36
  -2  -6   4   30.93    2.31
  -2   6   4   37.57    2.09
   2   6  -4   30.28    4.57
  -2   6   4   37.87    4.92
   2  -6  -4   31.56    3.52
  -2  -6   4   38.13    2.43
  -2   6   4   34.36    2.41
  -2   6   4   37.79    2.58
   2   6  -4   33.24    2.37
  -2  -6   3  245.52    9.32
  -2   6   3  261.45    9.26
  -2   6   3  259.66   11.59
   2   6  -3  266.23   11.42
   2  -6  -3  282.40   10.95
  -2  -6   3  251.54   11.51
  -2  -6   3  265.63    9.47
   2   6  -3  260.23    9.37
  -2   6   3  263.89    9.57
  -2   6   3  264.40    9.41
  -2   6   2    6.98    1.70
   2  -6  -2    8.65    3.21
  -2  -6   2    8.24    1.71
  -2   6   2    7.66    1.60
   2   6  -2    7.25    1.80
  -2   6   2    3.86    2.09
   2  -6  -2    7.38    2.95
  -2  -6   2    7.11    3.88
   2   6  -2    5.79    4.03
  -2  -6   2    5.43    1.85
   2   6  -1   75.01    3.53
  -2   6   1   76.92    3.73
   2  -6  -1   70.99    5.16
  -2  -6   1   74.99    3.41
  -2   6   1   74.66    3.40
   2   6  -1   78.57    3.41
  -2  -6   1   73.81    5.70
   2  -6  -1   83.68    5.08
   2   6  -1   72.04    5.74
  -2  -6   1   81.84    3.61
  -2   6   0   31.68    2.71
   2  -6   0   36.42    3.98
  -2  -6   0   32.31    2.22
  -2   6   0   32.00    2.25
   2   6   0   35.66    2.16
   2   6   0   35.24    2.35
   2  -6   0   37.04    4.01
  -2  -6   0   42.60    4.65
   2   6   0   34.55    4.60
  -2  -6   0   35.74    2.44
  -2   6  -1   54.77    3.10
   2  -6   1   47.75    4.50
  -2  -6  -1   51.09    2.61
  -2   6  -1   51.84    2.83
   2   6   1   51.95    2.82
   2   6   1   49.74    2.69
   2  -6   1   59.36    4.54
  -2  -6  -1   49.52    4.77
   2   6   1   60.62    5.02
  -2  -6  -1   54.78    2.85
  -2   6  -2  177.11    6.64
   2  -6   2  152.41    8.08
  -2  -6  -2  168.29    6.24
  -2   6  -2  171.72    6.45
   2   6   2  160.83    8.26
   2   6   2  169.87    6.32
   2   6   2  164.99    6.38
  -2  -6  -2  168.89    8.47
   2  -6   2  176.28    8.18
   2  -6   2  166.58    6.17
  -2  -6  -2  167.45    6.47
   2   6   3   25.67    1.99
   2   6   3   27.13    2.11
   2  -6   3   27.85    4.18
  -2  -6  -3   24.71    1.92
   2  -6   3   26.81    3.85
  -2  -6  -3   21.93    3.74
  -2   6  -3   29.40    2.62
   2  -6   3   28.87    1.87
  -2  -6  -3   27.39    2.19
   2   6   3   30.27    4.41
   2   6   4  133.93    5.19
   2   6   4  134.93    5.26
   2  -6   4  128.07    7.38
  -2  -6  -4  136.86    5.06
   2   6   4  129.77    5.09
  -2  -6  -4  123.23    7.15
   2  -6   4  135.66    7.08
  -2   6  -4  135.61    5.59
  -2  -6  -4  131.01    5.32
   2  -6   4  131.45    5.04
   2   6   4  125.41    7.35
   2   6   5  157.61    5.97
   2   6   5  154.00    5.91
   2  -6   5  145.35    8.09
  -2  -6  -5  158.84    5.78
   2   6   5  156.97    5.91
  -2  -6  -5  156.72    7.95
   2  -6   5  156.96    8.04
  -2   6  -5  163.92    6.32
  -2   6  -5  160.49    7.39
  -2  -6  -5  149.49    6.05
   2  -6   5  155.18    5.85
   2  -6   6   41.37    2.30
  -2  -6  -6   33.85    2.52
   2   6   6   45.12    2.46
   2   6   6   40.59    2.49
   2   6   6   44.47    2.44
   2  -6   6   38.58    4.39
  -2  -6  -6   44.16    4.20
  -2   6  -6   44.31    2.86
  -2   6  -6   38.62    3.92
   2  -6   6   38.22    4.67
   2  -6   7  292.44    9.75
  -2  -6  -7  254.37    9.84
   2  -6   7  250.71   12.04
   2   6   7  270.89    9.76
   2  -6   7  270.93   11.91
  -2  -6  -7  267.13   11.59
  -2   6  -7  278.68   10.06
  -2   6  -7  275.37   11.49
   2   6   7  277.12    9.82
   2   6   7  274.50    9.79
  -2   6  -8   10.91    2.35
   2   6   8   14.30    1.84
   2   6   8   15.14    1.89
   2  -6   8   10.66    4.16
   2   6   8   12.47    3.16
  -2  -6  -8   10.22    3.18
   2  -6   8   13.51    3.64
   2   6   8   14.56    1.85
  -2   6  -8   15.46    3.44
   2  -6   8   13.22    1.64
  -2  -6  -8   11.35    1.88
   2  -6   9  122.96    4.78
  -2  -6  -9  113.23    4.82
   2  -6   9  118.10    7.26
   2   6   9  115.64    4.82
   2  -6   9  128.92    6.98
   2   6   9  124.62    4.85
   2   6   9  121.06    4.84
  -2   6  -9  124.20    6.93
   2   6   9  120.38    6.25
  -2   6  -9  121.04    5.18
   2  -6  10   11.25    4.28
   2   6  10    3.72    2.69
   2   6  10    9.56    1.74
  -2   6 -10    9.63    2.32
   2  -6  10    9.18    1.67
  -2  -6 -10    7.03    1.71
   2   6  10    6.78    1.80
  -2   6 -10    3.23    3.33
   2   6  10    5.44    1.88
   2   6  11   16.55    2.89
   2  -6  11   11.53    4.13
   2   6  11   13.38    1.76
  -2   6 -11   12.10    2.45
  -2  -6 -11   12.95    1.79
   2  -6  11   13.94    1.77
   2   6  11   15.13    1.94
   2   6  11   11.67    2.03
  -2   6 -11   17.34    3.79
   2   6  12   32.09    2.32
  -2  -6 -12   21.58    2.14
   2  -6  12   32.63    2.18
   2   6  12   29.26    3.18
  -2   6 -12   34.02    2.61
   2   6  12   27.07    2.36
  -2   6 -12   28.51    4.34
   2   6  13   24.19    2.24
   2  -6  13   23.20    1.98
  -2  -6 -13   21.84    2.03
   2   6  13   27.97    3.05
  -2   6 -13   29.52    2.73
   2   6  13   24.52    2.31
  -2   6 -13   17.34    4.02
   2   6  14  119.67    4.86
   2  -6  14  121.83    4.71
   2  -6  14  118.44    7.62
   2   6  14  109.22    4.79
  -2   6 -14  118.40    5.13
   2   6  14  105.51    5.70
  -2   6 -14  113.49    7.17
   2   6  15  295.32   10.48
   2  -6  15  299.08   10.41
   2  -6  15  302.28   13.26
  -2   6 -15  275.62   12.77
   2   6  15  270.43   11.21
  -2   6 -15  292.48   10.70
   2   6  15  288.81   10.49
   2  -6  16   15.91    4.38
   2   6  16   14.41    2.45
  -2   6 -16   13.04    2.33
   2  -6  16   11.92    1.77
   2   6  16    9.94    2.04
   2   6  16   14.94    2.21
  -2   6 -16   11.54    4.11
   2   6  17   56.56    3.04
   2  -6  17   58.50    2.95
   2  -6  17   53.65    5.52
  -2   6 -17   44.20    5.24
   2   6  17   49.71    3.52
   2   6  17   56.76    3.15
  -2   6 -17   58.42    3.34
   2   6  18    7.50    2.16
   2  -6  18    5.80    1.79
  -2   6 -18    5.05    2.14
   2  -6  18    6.92    1.90
   2   6  18    5.42    2.13
  -2   6 -18    4.08    5.46
   2   6  18    6.43    2.02
   2  -6  19   15.72    2.09
  -2   6 -19   20.25    2.29
   2   6  19   17.71    2.26
   2  -6  19   17.98    2.11
   2   6  19   17.81    2.30
   2  -6  20   26.94    2.30
   2   6  20   24.55    2.39
   2  -6  20   23.84    2.00
   2   6  20   24.67    2.28
   2   6  21   18.53    2.18
  -2   6 -21   12.93    2.32
   2  -6  21   17.51    2.16
   2  -6  21   12.68    1.97
   2  -6  21   13.63    1.69
   2  -6  22   17.65    2.11
  -2   6 -22   12.54    2.28
   2   6  22   13.86    2.09
   2  -6  22   14.22    2.05
   2   6  23  110.29    4.76
   2   6  23  105.08    4.42
   2  -6  23  108.38    4.42
   2  -6  23   96.85    4.38
  -2   6 -23  105.67    4.56
   2   6  24    6.34    2.41
   2   6  24    5.46    1.90
   2  -6  24    5.26    1.84
   2  -6  24    7.40    1.83
   2   6  24    4.41    2.27
  -2   6 -24   -0.05    2.01
   2   6  25   31.53    2.78
   2   6  25   31.45    2.39
   2   6  25   37.12    1.91
   2  -6  25   33.60    2.35
  -2   6 -25   39.57    2.45
   2   6  25   38.88    2.81
   2  -6  25   30.07    2.30
   2   6  26   16.14    2.41
  -2   6 -26   19.72    1.91
   2   6  26   17.15    2.35
   2  -6  26   19.51    1.89
   2   6  26   18.87    2.01
   2   6  26   19.40    1.45
   2  -6  26   18.64    1.94
   2   6  27    6.74    1.18
   2   6  27    2.82    2.03
   2   6  27    5.66    1.66
   2  -6  27    5.71    1.67
   2   6  28    2.69    1.03
   2   6  28    2.23    1.89
  -2   6 -28    2.84    1.14
   2   6  28   -0.45    1.52
   2  -6  28    2.98    1.70
   2  -6  28    1.05    1.56
   2   6  29    6.10    1.03
   2   6  29    5.18    1.82
   2   6  29    3.53    1.45
   2  -6  29    4.38    1.58
   2  -6  29    4.66    1.45
   2  -6  30    7.30    1.18
   2   6  30    8.49    0.95
   2   6  30    9.11    1.66
   2   6  30    8.68    1.41
   2  -6  30    9.14    1.38
   2  -6  30    9.12    1.39
   2  -6  31   17.51    1.51
   2  -6  31   15.95    1.37
   2   6  31   18.34    1.53
   2   6  31   15.78    1.58
   2   6  31   14.35    1.32
   2  -6  31   14.74    1.24
   2   6  32   43.40    1.77
   2  -6  32   31.82    1.60
   2  -6  32   39.75    1.80
   2   6  32   32.94    1.78
  -2  -8  26   21.36    1.04
   2   8 -26   22.56    1.15
  -2   8  26   20.39    1.03
  -2  -8  25    3.55    0.80
  -2   8  25    2.15    0.89
   2   8 -25    2.34    1.00
  -2  -8  25    2.12    0.97
  -2   8  25    2.85    0.77
   2   8 -24    0.63    1.14
  -2   8  24    0.70    0.94
  -2  -8  24    0.74    1.08
   2   8 -23   58.39    2.52
  -2   8  23   55.07    2.41
  -2  -8  23   54.87    2.24
  -2  -8  23   60.07    2.46
   2   8 -22    0.49    1.44
  -2  -8  22    1.62    1.28
  -2  -8  22    1.38    0.95
  -2   8  22    3.56    1.17
  -2   8  21   49.97    2.45
  -2  -8  21   47.15    2.09
  -2  -8  21   48.63    2.30
  -2   8  21   52.77    2.29
  -2  -8  20    5.13    1.46
  -2  -8  20    2.03    1.06
  -2   8  20    2.95    1.49
  -2  -8  20    0.80    1.36
  -2   8  20    5.12    1.29
  -2  -8  19   10.56    1.67
  -2  -8  19   11.12    1.22
  -2   8  19   12.90    1.52
  -2   8  19   12.43    1.73
  -2  -8  19   12.14    1.51
  -2  -8  19   11.84    1.46
  -2  -8  18    2.93    1.45
  -2  -8  18    6.22    1.21
  -2   8  18    5.18    1.48
  -2   8  18    5.06    1.67
  -2  -8  18    8.44    1.55
  -2  -8  18    6.48    1.48
  -2  -8  17   11.45    1.54
  -2  -8  17    8.94    1.31
  -2   8  17    8.45    1.43
  -2   8  17    8.28    1.80
  -2  -8  17    8.85    1.59
  -2  -8  17    9.46    1.61
  -2  -8  16    9.12    1.69
  -2  -8  16    8.54    1.49
  -2  -8  16    9.47    1.30
   2   8 -16    3.53    1.89
  -2   8  16    9.05    1.89
  -2   8  16    5.07    1.45
  -2  -8  16    7.85    1.66
  -2   8  15   13.89    1.97
   2   8 -15    8.46    1.95
  -2  -8  15   11.94    1.57
  -2  -8  15   13.33    1.36
  -2  -8  15   11.11    1.76
  -2   8  14   37.28    2.51
  -2  -8  14   36.94    2.11
  -2  -8  14   40.76    1.98
  -2  -8  14   41.20    2.36
  -2   8  13   22.18    2.20
   2   8 -13   19.01    2.18
  -2  -8  13   27.77    1.65
  -2  -8  13   22.67    1.75
  -2  -8  13   22.58    2.00
  -2   8  12   96.79    4.08
   2   8 -12   79.13    3.99
  -2  -8  12   91.50    4.03
  -2   8  12  106.12    3.95
  -2  -8  12   92.07    3.94
  -2  -8  11  153.10    5.62
  -2  -8  11  150.05    5.51
  -2   8  11  146.79    5.62
  -2   8  10    3.36    1.89
   2   8 -10    3.27    1.84
   2   8 -10    4.44    1.39
  -2  -8  10    2.40    1.66
  -2  -8  10    2.89    1.78
  -2   8   9   14.74    2.06
   2   8  -9   12.48    1.97
  -2  -8   9   10.75    1.80
   2   8  -9   19.26    1.66
  -2  -8   9   16.87    1.99
  -2  -8   8   84.23    3.71
  -2  -8   8   83.99    3.59
   2   8  -8   73.79    3.62
   2   8  -8   83.71    3.47
  -2   8   8   78.85    3.70
   2   8  -7   18.96    1.78
  -2   8   7   17.92    2.15
  -2   8   7   18.31    2.09
  -2  -8   7   17.09    1.96
   2   8  -7   14.95    1.96
  -2  -8   7   18.70    1.86
  -2   8   7   17.84    1.74
  -2   8   6    8.49    2.06
   2   8  -6    6.59    1.58
   2  -8  -6    7.15    1.32
  -2  -8   6    7.24    1.76
  -2   8   6    7.53    1.87
   2   8  -6    6.03    1.79
  -2  -8   6    7.18    1.70
  -2   8   6    6.74    1.59
   2  -8  -5   26.70    1.87
  -2  -8   5   31.33    2.19
  -2  -8   5   32.66    2.19
   2   8  -5   32.25    2.19
  -2   8   5   31.46    2.11
   2   8  -5   32.69    2.16
  -2   8   5   34.39    2.46
  -2   8   5   33.39    2.36
   2   8  -4   34.71    2.21
  -2  -8   4   31.79    2.18
  -2  -8   4   32.47    2.29
   2  -8  -4   33.03    2.03
  -2   8   4   35.02    2.52
   2   8  -4   35.88    2.24
  -2   8   4   34.31    2.23
   2   8  -3   74.47    3.33
  -2   8   3   77.70    3.22
  -2  -8   3   76.08    3.39
   2  -8  -3   68.92    3.25
  -2  -8   3   76.48    3.41
   2   8  -3   83.42    3.45
  -2   8   3   75.44    3.70
  -2   8   3   78.85    3.41
  -2  -8   2   79.09    3.49
  -2   8   2   79.27    3.88
   2   8  -2   84.67    3.59
   2  -8  -2   74.43    3.44
  -2  -8   2   80.08    3.49
  -2   8   2   83.53    3.38
   2   8  -2   80.52    3.39
  -2  -8   1   38.33    2.25
  -2   8   1   32.00    2.63
   2   8  -1   42.22    2.39
  -2  -8   1   33.62    2.20
   2  -8  -1   32.76    2.26
  -2   8   1   39.97    2.23
  -2  -8   0    4.92    1.55
   2   8   0    5.24    1.69
  -2   8   0    4.06    2.09
  -2  -8   0    5.48    1.50
   2  -8   0    3.17    1.68
  -2   8   0    7.49    1.81
  -2  -8  -1   30.11    2.03
  -2  -8  -1   30.35    1.97
  -2   8  -1   34.63    2.22
   2   8   1   32.97    2.25
  -2   8  -1   35.12    2.64
  -2  -8  -2   48.30    2.37
   2  -8   2   40.18    2.62
  -2   8  -2   47.23    2.96
  -2  -8  -2   47.99    2.47
  -2   8  -2   49.89    2.67
   2   8   2   48.23    2.65
   2  -8   3   74.67    3.68
  -2  -8  -3   78.98    3.37
  -2   8  -3   86.26    4.00
  -2  -8  -3   81.50    3.50
  -2   8  -3   90.90    3.73
   2   8   3   92.95    3.72
  -2  -8  -4   37.12    1.95
   2  -8   4   32.14    2.43
  -2   8  -4   32.52    2.61
   2   8   4   38.15    2.14
  -2  -8  -4   30.39    2.06
  -2   8  -4   36.57    2.44
   2   8   4   40.95    2.37
   2  -8   5  124.92    5.46
   2   8   5  149.79    5.27
  -2   8  -5  140.02    5.63
  -2  -8  -5  121.52    5.18
  -2   8  -5  143.75    5.46
   2   8   5  157.09    5.47
   2  -8   6   79.90    3.78
  -2   8  -6   83.46    3.92
   2   8   6   87.66    3.53
  -2  -8  -6   75.13    3.41
   2  -8   6   83.01    3.38
  -2   8  -6   81.85    3.74
  -2   8  -7   62.20    3.29
   2   8   7   64.80    2.91
  -2   8  -7   62.01    3.16
   2  -8   7   53.31    3.11
   2  -8   7   62.74    2.73
   2   8   8   55.74    2.73
  -2   8  -8   55.19    3.09
  -2   8  -8   54.30    3.00
   2  -8   8   56.64    2.55
   2  -8   8   53.79    3.04
   2  -8   9    4.02    2.06
  -2   8  -9    8.90    2.04
   2   8   9    9.75    1.69
   2  -8   9    8.93    1.40
  -2   8  -9   11.65    2.06
   2  -8  10   93.43    4.22
   2  -8  10   94.54    3.92
  -2   8 -10   96.81    4.19
   2   8  10  103.18    4.01
  -2   8 -10  101.66    4.25
   2   8  10   89.24    3.91
   2  -8  10  100.11    3.86
   2  -8  11  139.36    5.60
  -2   8 -11  150.33    5.85
  -2   8 -11  156.50    5.91
   2   8  11  155.67    5.72
   2   8  11  136.87    5.60
   2  -8  11  165.10    5.59
  -2   8 -12  121.81    4.87
   2   8  12  123.51    4.85
   2   8  12  114.38    4.68
   2  -8  12  115.12    4.69
   2  -8  12  128.96    4.63
  -2   8 -13   36.56    2.24
   2   8  13   32.01    2.18
   2   8  13   32.94    2.17
   2  -8  13   30.69    2.14
   2  -8  13   36.28    1.99
   2  -8  14    5.84    1.78
   2  -8  14    8.39    1.65
  -2   8 -14    7.29    1.60
   2   8  14    6.44    1.64
   2  -8  14    8.66    1.39
   2   8  14    7.46    1.62
   2  -8  15   60.44    2.99
  -2   8 -15   65.09    3.19
  -2   8 -15   68.94    2.93
   2   8  15   63.78    3.01
   2  -8  15   72.00    3.11
  -2   8 -16    9.15    1.84
   2  -8  16    9.07    1.64
  -2   8 -16    8.01    1.36
   2   8  16    9.28    1.64
   2  -8  16    9.48    1.65
   2  -8  17    8.84    1.50
  -2   8 -17    8.55    1.75
   2   8  17    6.94    1.63
   2  -8  17    8.45    1.46
   2  -8  17    7.23    1.63
   2  -8  18   12.28    1.45
  -2   8 -18   13.48    1.76
   2   8  18   14.38    1.70
   2  -8  18   14.30    1.92
   2  -8  18   12.61    1.49
   2  -8  19    0.63    1.14
   2  -8  19   -0.59    1.45
   2  -8  19    2.51    1.31
  -2   8 -19    1.87    1.45
   2   8  19    1.88    1.46
   2  -8  20   18.42    1.66
   2  -8  20   19.83    1.51
  -2   8 -20   22.93    1.66
   2   8  20   18.38    1.69
   2  -8  21   21.71    1.49
   2  -8  21   20.36    1.60
  -2   8 -21   26.40    1.61
   2   8  21   21.23    1.68
  -2   8 -22   52.94    2.15
   2  -8  22   47.65    2.20
   2   8  22   42.64    1.84
   2  -8  22   45.83    2.11
   2   8  22   48.08    2.21
   2  -8  22   54.45    2.07
  -2   8 -23  114.88    3.99
   2  -8  23  109.86    3.99
   2  -8  23  103.11    4.04
   2   8  23  106.70    4.04
   2  -8  23  113.92    3.96
  -2   8 -24   51.99    2.08
   2  -8  24   53.37    2.07
   2   8  24   52.33    2.13
   2  -8  24   52.49    2.11
   2  -8  24   53.06    2.15
   2  -8  25    8.49    0.73
  -3   1  40  108.99    3.36
  -3  -1  40  111.30    3.38
  -3   1  39   89.00    3.86
  -3  -1  39   87.28    3.87
  -3   1  38  137.99    5.53
  -3  -1  38  137.67    5.54
  -3  -1  37   22.73    2.22
  -3   1  37   17.31    2.68
  -3  -1  37   18.14    2.63
  -3  -1  37   20.69    2.68
  -3  -1  37   21.07    2.38
  -3  -1  36   20.07    2.97
  -3   1  36   17.64    2.89
  -3  -1  36   26.40    2.40
  -3  -1  36   25.57    3.13
  -3  -1  36   25.07    2.62
  -3  -1  35   28.72    2.63
  -3   1  35   23.12    3.17
  -3  -1  35   31.52    3.24
  -3  -1  35   32.07    2.84
  -3   1  35   33.34    2.91
  -3   1  34   94.34    4.63
  -3  -1  34   98.28    4.70
  -3  -1  34  100.36    4.59
  -3   1  34  100.17    4.26
  -3   1  34   88.41    4.85
  -3  -1  34   91.16    4.87
  -3   1  34   95.87    4.81
  -3   1  34  104.03    5.05
  -3  -1  34   95.59    4.93
  -3   1  33   37.55    3.14
  -3  -1  33   34.68    3.17
  -3   1  33   34.59    2.67
  -3  -1  33   34.76    3.01
  -3   1  33   23.95    3.39
  -3  -1  33   31.48    3.45
  -3   1  33   32.42    3.20
  -3  -1  33   39.24    3.55
  -3   1  33   27.51    3.43
  -3   1  32   86.38    4.52
  -3  -1  32   75.01    4.52
  -3  -1  32   65.64    4.40
  -3   1  32   73.10    4.55
  -3   1  32   78.45    3.54
  -3   1  32   72.63    3.84
  -3  -1  32   75.06    4.19
  -3   1  32   75.99    4.37
  -3  -1  32   79.64    4.29
  -3   1  32   81.47    4.01
  -3   1  32   80.10    4.32
  -3   1  31   33.51    3.23
  -3  -1  31   32.78    3.20
  -3   1  31   34.28    2.53
  -3   1  31   31.83    2.82
  -3  -1  31   38.19    3.20
  -3   1  31   27.80    3.37
  -3  -1  31   33.11    3.45
   3   1 -31   30.36    5.12
  -3  -1  31   37.43    3.21
  -3   1  31   35.90    3.31
  -3   1  31   34.96    2.88
  -3  -1  31   34.36    2.06
  -3  -1  31   39.99    3.49
  -3   1  31   35.84    3.55
  -3   1  31   36.42    2.40
  -3  -1  30   28.09    2.00
  -3   1  30   31.62    3.32
  -3  -1  30   27.17    3.35
  -3   1  30   30.79    2.95
  -3  -1  30   30.64    3.19
  -3  -1  30   25.63    2.96
  -3  -1  30   24.39    2.47
  -3   1  30   30.68    2.43
  -3   1  30   27.42    2.78
  -3   1  30   34.77    3.32
  -3  -1  30   32.03    3.25
   3   1 -30   27.91    4.74
  -3  -1  30   29.46    3.15
  -3   1  30   29.23    2.83
  -3   1  30   30.46    3.24
  -3  -1  30   28.01    1.93
  -3   1  30   31.74    2.29
  -3  -1  29  124.35    5.46
  -3   1  29  124.30    5.10
  -3   1  29  120.17    5.35
  -3  -1  29  121.56    5.09
  -3  -1  29  127.76    5.74
  -3   1  29  121.27    5.66
  -3   1  29  124.43    5.63
  -3  -1  29  126.60    5.63
  -3  -1  29  123.33    5.58
  -3   1  29  121.19    5.55
   3   1 -29  116.70    7.76
  -3   1  29  119.20    5.20
  -3   1  29  122.02    5.51
  -3  -1  29  129.22    5.55
  -3  -1  29  114.42    4.66
  -3  -1  29  120.54    4.80
  -3   1  29  124.59    5.01
  -3   1  28   14.38    2.46
  -3  -1  28   18.12    2.18
  -3   1  28   19.07    2.15
  -3  -1  28   16.11    2.83
  -3   1  28   15.60    2.64
  -3  -1  28   14.99    2.91
  -3   1  28   12.48    2.96
  -3   1  28   18.59    3.10
  -3  -1  28   18.34    3.06
   3   1 -28   24.02    4.68
  -3   1  28   15.48    2.62
  -3   1  28   10.46    2.80
  -3  -1  28   16.98    2.80
  -3  -1  28   15.06    1.81
  -3   1  28   14.78    2.36
  -3  -1  28   14.17    1.55
  -3   1  28   18.26    2.03
  -3   1  27  283.37   10.62
  -3   1  27  306.44   10.55
  -3   1  27  286.60   10.80
  -3  -1  27  298.88   10.85
  -3  -1  27  309.87   10.94
  -3   1  27  292.68   10.95
  -3  -1  27  293.24   10.80
  -3   1  27  287.49   10.80
   3   1 -27  311.40   13.79
  -3   1  27  295.05   10.64
  -3  -1  27  294.41   10.80
  -3   1  27  299.91   10.82
  -3  -1  27  294.04   10.16
  -3  -1  27  279.80   10.41
  -3  -1  27  288.29   10.32
  -3   1  27  271.40   10.55
  -3   1  27  286.67   10.57
  -3   1  27  289.70   10.47
  -3  -1  26    6.48    2.49
  -3   1  26    6.00    2.08
  -3   1  26    6.32    2.33
  -3   1  26    6.98    2.58
  -3  -1  26    8.86    2.63
  -3  -1  26    7.57    1.76
  -3   1  26    9.57    2.72
  -3  -1  26    7.45    2.66
   3   1 -26    8.05    4.57
  -3   1  26    6.38    2.06
  -3  -1  26    7.47    2.47
  -3   1  26    5.95    2.49
  -3  -1  26    5.58    1.60
  -3  -1  26   10.56    2.17
  -3   1  26    6.73    2.13
  -3   1  26    7.17    2.05
  -3   1  26    8.81    2.23
  -3  -1  26    7.00    1.33
  -3  -1  25   19.48    1.96
  -3   1  25   19.51    2.69
  -3  -1  25   13.43    2.81
  -3  -1  25   16.43    5.03
  -3   1  25   28.02    5.11
  -3   1  25   26.53    2.64
  -3  -1  25   23.67    2.68
  -3   1  25   16.90    2.08
  -3  -1  25   19.99    2.19
  -3   1  25   17.56    2.25
  -3  -1  25   20.13    1.84
  -3   1  25   17.98    2.22
  -3  -1  25   18.61    2.52
  -3   1  25   19.34    2.58
  -3  -1  25   18.92    1.45
  -3   1  25   20.98    2.27
  -3   1  25   18.45    1.94
  -3  -1  25   19.76    3.02
  -3  -1  24   83.26    4.07
  -3  -1  24   82.82    4.17
  -3   1  24   90.60    4.23
  -3   1  24   81.21    3.72
  -3  -1  24   83.60    3.56
  -3  -1  24   86.11    3.79
  -3  -1  24   78.94    3.53
  -3   1  24   74.73    3.77
  -3   1  24   77.78    4.00
  -3  -1  24   85.69    4.07
  -3  -1  24   93.82    3.31
  -3   1  24   88.59    6.76
  -3  -1  24   82.86    4.05
  -3  -1  24   77.00    6.78
  -3   1  24   77.15    4.04
  -3  -1  24   83.51    4.10
  -3   1  24   85.71    3.80
  -3   1  24   81.42    3.78
  -3  -1  23  115.52    5.14
  -3   1  23  121.02    5.10
  -3  -1  23  122.38    5.12
  -3  -1  23  122.17    4.42
  -3   1  23  113.04    4.85
  -3  -1  23  121.74    4.74
  -3  -1  23  118.36    4.83
  -3   1  23  131.47    4.64
  -3  -1  23  114.67    4.70
  -3   1  23  123.61    5.28
  -3  -1  23  121.34    5.20
  -3  -1  23  125.01    5.13
  -3   1  23  125.75    4.88
  -3   1  23  122.18    5.10
  -3   1  23  121.14    7.86
  -3  -1  23  116.37    7.58
  -3  -1  23  116.75    5.10
  -3   1  23  119.33    4.87
  -3  -1  22  189.19    9.86
  -3  -1  22  197.05    7.49
  -3   1  22  185.92    9.96
  -3   1  22  199.24    7.50
  -3   1  22  201.53    7.27
  -3  -1  22  193.04    7.53
  -3   1  22  182.85    7.26
  -3  -1  22  202.75    7.28
  -3  -1  22  194.96    7.15
  -3   1  22  216.28    7.11
  -3  -1  22  199.39    7.18
  -3  -1  22  198.65    7.43
  -3  -1  22  183.49    7.29
  -3   1  22  193.22    7.45
  -3   1  22  204.05    7.31
  -3   1  22  200.10    7.62
  -3  -1  22  192.12    7.66
  -3  -1  22  206.51    7.56
  -3  -1  21    8.34    1.98
  -3   1  21    6.90    2.03
  -3   1  21    5.15    4.21
  -3  -1  21    6.84    4.59
  -3  -1  21    5.81    1.59
  -3   1  21    5.71    1.62
  -3  -1  21    8.53    2.15
  -3   1  21    8.11    2.01
  -3  -1  21    6.92    2.01
  -3  -1  21    6.48    1.97
  -3   1  21    6.38    1.93
  -3   1  21    5.58    1.72
  -3  -1  21    5.60    1.71
  -3  -1  21    6.53    1.36
  -3  -1  20   29.97    4.78
  -3   1  20   30.19    4.90
  -3  -1  19   31.20    4.85
  -3   1  19   25.86    4.90
  -3   1  18  141.28    7.58
  -3  -1  18  134.71    7.41
  -3  -1  17  163.51    8.09
  -3   1  17  155.98    7.92
  -3  -1  16   33.85    2.24
  -3  -1  16   36.01    4.56
  -3   1  16   42.33    4.55
  -3  -1  15   13.82    1.79
  -3   1  15   16.56    3.96
  -3  -1  15   18.87    4.00
  -3  -1  14  166.91    6.50
  -3   1  14  165.58    7.95
  -3  -1  14  171.04    8.08
  -3  -1  13   46.83    2.73
  -3   1  13   43.86    1.80
  -3   1  13   43.45    4.30
  -3  -1  13   40.69    4.46
  -3  -1  12  722.05   25.63
  -3   1  12  757.35   25.10
  -3   1  12  740.77   26.40
  -3  -1  12  744.83   26.47
  -3  -1  11  696.39   24.75
  -3   1  11  736.48   24.22
  -3   1  11  708.43   25.36
  -3  -1  11  681.90   25.40
  -3   1  10   92.65    3.39
  -3   1  10   91.57    3.37
  -3  -1  10   95.70    4.30
  -3   1  10   96.40    5.09
  -3   1   9  583.23   20.39
  -3   1   9  632.56   20.42
  -3  -1   9  594.71   20.90
  -3  -1   9  614.82   21.29
  -3   1   9  612.12   21.35
  -3   1   8  241.58    8.55
  -3  -1   8  253.21    9.17
  -3   1   8  256.48    9.52
  -3  -1   8  250.89    9.54
  -3  -1   7 1006.09   34.70
  -3  -1   7 1026.88   34.89
  -3   1   7 1035.22   34.87
  -3  -1   6  998.80   34.57
  -3   1   6 1032.65   34.70
  -3  -1   6 1029.71   34.70
   3   1  -5  327.63   11.44
  -3  -1   5  328.01   11.88
  -3  -1   5  345.09   11.97
  -3   1   5  336.27   11.98
   3   1  -4  513.08   17.31
  -3   1   4  520.48   17.65
  -3   1   4  506.40   17.68
  -3  -1   4  495.81   17.67
   3   1  -3  300.94   10.35
  -3   1   3  298.28   10.73
  -3  -1   3  300.88   10.72
  -3   1   3  297.24   10.72
   3   1  -2 2141.80   71.71
  -3  -1   2 2153.23   71.94
  -3  -1   2 2111.13   71.96
  -3   1   2 2186.97   71.97
   3   1  -1 1168.37   39.42
  -3  -1   1 1188.07   39.63
   3   1   0 3344.91  110.91
  -3  -1   0 3295.64  111.08
   3   1   1 1856.74   62.76
  -3  -1  -1 1888.35   62.91
  -3  -1  -1 1893.04   62.83
   3   1   2 1157.06   39.45
  -3   1  -2 1175.95   39.84
  -3  -1  -2 1196.30   39.61
  -3  -1  -2 1182.82   39.51
  -3   1  -3 1304.20   43.40
   3   1   3 1230.19   42.95
  -3  -1  -3 1300.47   42.99
  -3  -1  -3 1312.71   43.08
  -3  -1  -4   75.66    3.24
   3   1   4   73.33    3.12
  -3   1  -4   66.05    4.18
  -3  -1  -4   76.22    3.26
  -3   1  -5  160.68    6.83
   3   1   5  157.68    5.98
  -3  -1  -5  168.37    6.10
  -3  -1  -5  169.11    6.12
  -3  -1  -6  380.26   12.75
  -3   1  -6  347.06   13.35
  -3  -1  -6  359.79   12.69
  -3   1  -7   74.75    4.50
  -3  -1  -7   76.21    3.39
  -3  -1  -7   73.34    3.22
   3  -1   7   65.62    4.51
   3   1   7   72.31    4.37
  -3  -1  -8  411.71   14.42
  -3   1  -8  418.84   15.05
  -3  -1  -8  419.53   14.28
   3   1   8  418.99   15.07
   3  -1   8  384.68   15.03
  -3  -1  -9 1197.37   40.14
  -3   1  -9 1175.87   40.71
   3   1   9 1193.69   39.95
  -3  -1  -9 1215.75   39.98
   3  -1   9 1130.09   40.76
   3   1   9 1136.62   40.77
  -3  -1 -10   19.20    1.68
  -3   1 -10   14.12    3.56
  -3  -1 -10   18.25    2.23
   3   1  10   19.62    3.62
   3  -1  10   13.15    3.46
   3   1  10   14.31    1.79
  -3  -1 -11  106.93    4.79
  -3   1 -11  104.46    5.77
   3   1  11  107.19    4.43
  -3  -1 -11  113.14    4.33
   3  -1  11  105.98    5.94
   3   1  11  108.65    5.91
  -3  -1 -12 1083.39   38.30
  -3   1 -12 1136.86   39.04
   3   1  12 1151.70   38.05
  -3  -1 -12 1131.81   37.94
   3   1  12 1107.34   39.11
   3  -1  12 1112.79   39.16
  -3  -1 -13   93.77    4.67
  -3   1 -13  106.11    5.95
  -3  -1 -13  102.09    4.03
   3   1  13  102.45    5.98
   3  -1  13  105.48    6.00
   3  -1  14  322.18   12.49
   3   1  14  304.35   12.38
   3   1  14  287.46   12.44
   3  -1  14  292.96   12.53
  -3  -1 -14  301.94   11.29
  -3   1 -14  311.02   12.16
   3  -1  14  304.93   11.60
   3  -1  15  392.37   15.40
   3   1  15  397.84   15.45
  -3  -1 -15  370.58   14.11
  -3   1 -15  406.63   15.07
   3  -1  15  387.51   14.37
   3   1  16  107.99    6.98
   3  -1  16  125.91    7.11
  -3  -1 -16  118.72    5.47
  -3   1 -16  118.61    6.51
   3  -1  16  114.50    5.60
   3  -1  17   72.02    5.89
   3   1  17   80.12    6.01
  -3   1 -17   77.29    5.47
  -3  -1 -17   78.81    4.43
   3  -1  17   77.68    4.35
   3  -1  18   73.24    6.23
   3   1  18   80.57    6.09
   3  -1  18   66.45    4.07
  -3  -1 -18   72.68    4.25
  -3   1 -18   71.81    5.34
   3   1  19  114.55    4.93
   3  -1  19  114.27    4.89
   3  -1  19  130.73    5.09
   3   1  19  115.15    4.95
   3  -1  19  107.74    4.90
   3   1  19  114.69    4.84
   3  -1  19  117.50    4.84
  -3  -1 -19  115.15    5.62
  -3   1 -19  117.65    6.83
   3   1  19  114.85    4.50
   3   1  19  111.89    4.82
   3  -1  19  107.38    5.35
   3   1  19  109.19    4.93
   3  -1  19  115.47    4.97
   3  -1  19  103.92    4.39
   3  -1  19  121.19    4.39
   3   1  19  120.03    4.31
   3   1  19  113.11    4.48
   3  -1  19  115.68    4.35
   3  -1  19  125.00    7.71
   3   1  19  115.44    7.51
   3   1  20   11.69    1.72
   3  -1  20   13.01    1.71
   3  -1  20   10.42    1.48
   3   1  20   12.95    1.38
   3  -1  20   13.22    1.41
   3   1  20   13.45    1.94
   3   1  20    9.62    2.35
   3  -1  20   11.75    2.53
   3   1  20   11.55    2.42
   3  -1  20   12.80    2.20
   3  -1  20   12.83    2.32
   3  -1  20   11.04    2.15
   3   1  20   11.36    2.26
   3   1  20    8.49    2.24
  -3   1 -20   12.54    3.86
  -3  -1 -20   13.72    2.73
   3  -1  20   12.91    1.48
   3   1  20   14.20    1.66
   3  -1  20   10.32    2.12
   3  -1  20    7.03    2.26
   3   1  20    8.91    2.34
   3   1  20    9.61    2.35
   3   1  20    8.63    4.31
   3  -1  20    9.95    4.49
   3   1  21  201.49    8.06
   3  -1  21  204.94    8.04
   3   1  21  213.91    8.04
   3   1  21  212.10    8.11
   3  -1  21  207.75    8.08
   3  -1  21  224.09    8.23
   3   1  21  214.60    7.96
   3   1  21  203.19    7.97
   3  -1  21  208.88    7.97
  -3   1 -21  228.69   10.10
   3   1  21  211.42    7.96
   3   1  21  210.40    7.71
   3  -1  21  198.47    7.58
   3   1  21  209.10    8.06
   3  -1  21  216.67    8.10
   3   1  21  200.69    7.60
   3  -1  21  193.29    7.57
   3   1  21  228.30    7.55
   3  -1  21  220.85    7.60
   3  -1  21  224.94    7.55
   3   1  21  205.75    7.68
   3   1  21  221.25   10.69
   3  -1  21  213.49   10.58
   3   1  22   99.63    4.60
   3  -1  22  109.03    4.84
   3   1  22   98.21    4.72
   3  -1  22   97.62    4.62
   3  -1  22   90.62    3.99
   3  -1  22  100.50    4.50
   3   1  22   95.33    4.35
   3   1  22   87.99    4.50
   3  -1  22   95.90    4.46
   3   1  22   93.04    4.59
   3  -1  22   98.36    4.63
  -3   1 -22  111.14    6.77
   3  -1  22   99.16    3.99
   3   1  22   91.99    4.15
   3   1  22   96.17    4.71
   3  -1  22  102.77    4.72
   3   1  22  102.64    3.89
   3   1  22   97.32    4.00
   3  -1  22  104.83    4.03
   3  -1  22   98.22    3.95
   3   1  22   96.21    4.07
   3   1  22   93.37    7.26
   3  -1  22   94.51    7.25
   3  -1  23  116.60    5.60
   3   1  23  114.04    5.26
   3  -1  23  114.23    5.21
   3  -1  23  111.71    4.56
   3  -1  23  114.76    5.14
   3   1  23  116.77    4.99
   3   1  23  107.88    4.93
   3   1  23  119.08    5.10
   3  -1  23  101.65    5.09
   3  -1  23  112.64    4.98
  -3   1 -23  114.95    7.37
   3  -1  23  103.60    4.45
   3   1  23  119.00    4.66
   3   1  23  116.66    5.27
   3  -1  23  111.22    5.23
   3  -1  23  118.48    4.57
   3   1  23  120.53    4.45
   3   1  23  109.55    4.52
   3   1  23  105.44    4.67
   3  -1  23  114.88    4.49
   3  -1  23  102.87    7.80
   3   1  23   99.78    7.77
   3   1  24   22.43    2.19
   3  -1  24   22.89    2.78
   3  -1  24   24.44    2.87
   3  -1  24   22.61    3.12
   3   1  24   23.89    2.91
   3  -1  24   19.00    2.07
   3   1  24   21.76    2.69
   3  -1  24   24.24    2.83
   3   1  24   22.63    2.83
   3  -1  24   24.41    2.74
   3   1  24   22.61    2.85
  -3   1 -24   24.92    4.53
   3   1  24   23.56    2.12
   3  -1  24   23.57    1.98
   3   1  24   25.33    2.91
   3  -1  24   17.37    2.94
   3  -1  24   22.46    2.01
   3   1  24   19.50    1.96
   3   1  24   21.45    1.88
   3   1  24   18.68    2.08
   3  -1  24   22.15    1.99
   3   1  24   15.27    4.89
   3  -1  24   19.15    5.35
   3   1  25  383.25   13.47
   3   1  25  392.92   14.05
   3  -1  25  395.42   14.04
   3  -1  25  370.30   13.56
   3  -1  25  404.70   13.99
   3   1  25  395.40   13.82
  -3   1 -25  422.33   16.36
   3   1  25  386.40   13.67
   3  -1  25  380.83   13.54
   3   1  25  369.02   13.98
   3  -1  25  381.95   14.01
   3   1  25  358.50   16.54
   3  -1  25  365.18   16.56
   3   1  25  393.07   14.05
   3   1  25  395.35   13.95
   3  -1  25  390.29   13.99
   3  -1  25  380.18   13.92
   3  -1  25  405.72   13.58
   3   1  25  375.62   13.53
   3   1  25  412.26   13.55
   3  -1  25  391.15   13.50
   3   1  25  363.66   13.56
  -3   1 -26   27.64    4.53
   3  -1  26   32.43    2.41
   3   1  26   31.04    2.44
   3   1  26   33.78    3.29
   3  -1  26   31.07    3.28
   3  -1  26   31.77    2.32
   3   1  26   31.06    2.55
   3   1  26   31.14    3.16
   3  -1  26   32.80    3.13
   3   1  26   24.19    3.16
   3  -1  26   28.28    3.19
   3   1  26   39.18    2.81
   3  -1  26   33.42    3.12
   3  -1  26   38.61    2.46
   3   1  26   29.39    2.31
   3   1  26   34.73    2.34
  -3   1 -27   56.29    5.64
   3  -1  27   56.77    3.16
   3   1  27   58.06    3.27
   3   1  27   58.03    4.02
   3  -1  27   58.30    3.95
   3   1  27   63.42    3.27
   3  -1  27   57.91    3.07
   3   1  27   58.22    3.72
   3  -1  27   61.20    4.00
   3   1  27   63.42    3.82
   3  -1  27   61.07    3.86
   3  -1  27   66.10    3.95
   3   1  27   61.17    3.59
   3   1  27   63.09    3.13
   3   1  27   63.57    3.09
   3  -1  27   65.45    3.22
  -3   1 -28   37.68    4.99
   3   1  28   42.10    2.77
   3   1  28   35.25    2.75
   3  -1  28   36.92    2.66
   3  -1  28   42.24    3.53
   3   1  28   42.40    3.50
   3  -1  28   36.02    3.38
   3  -1  28   46.52    2.73
   3   1  28   43.02    2.59
   3  -1  28   39.33    3.51
   3   1  28   39.15    3.62
   3   1  29    1.43    2.07
   3  -1  29    4.49    2.03
   3  -1  29    4.95    2.82
   3   1  29    0.24    2.78
   3  -1  29    1.28    1.98
   3   1  29    1.24    1.83
   3  -1  29    6.38    2.80
   3   1  29    2.58    3.11
   3  -1  29    1.11    2.69
   3   1  30    2.57    2.03
   3  -1  30    0.33    2.04
   3   1  30    4.82    3.00
   3  -1  30    1.28    2.94
   3   1  30   -3.55    1.88
   3  -1  30    5.01    2.74
   3   1  30    3.93    3.11
   3  -1  30    3.68    2.79
   3  -1  30    2.65    2.08
   3   1  31   10.22    2.06
   3  -1  31   10.85    2.11
   3   1  31    8.66    2.86
   3  -1  31    4.34    2.87
   3   1  31    7.42    1.94
   3  -1  31   14.25    2.73
   3   1  31   10.68    3.19
   3  -1  31    8.03    2.85
   3  -1  31    9.95    2.02
   3   1  32    7.62    2.09
   3  -1  32    6.96    2.03
   3   1  32   11.85    2.81
   3  -1  32    5.26    2.79
   3   1  32    5.46    1.86
   3  -1  32    8.47    2.72
   3  -1  32    8.25    2.75
   3   1  32    9.14    3.02
   3  -1  32    6.83    1.96
   3  -1  33   70.51    4.04
   3   1  33   73.88    4.24
   3   1  33   83.46    4.11
   3  -1  33   83.76    4.15
   3  -1  33   66.08    3.41
   3   1  33   74.14    3.54
   3  -1  34   20.15    2.74
   3   1  34   17.60    2.62
   3  -1  34   17.06    1.98
   3  -1  34   16.89    2.69
   3   1  34   21.49    3.03
   3   1  35    5.48    2.32
   3  -1  35    3.53    2.34
   3   1  35    3.60    2.50
   3  -1  35    4.12    2.29
   3   1  36   13.01    2.24
   3  -1  36   17.91    2.34
   3  -1  36    9.40    2.16
   3   1  36   12.74    2.42
   3  -1  37   13.21    2.13
   3   1  37   20.23    2.23
   3  -1  37   18.99    2.00
   3   1  38    5.95    1.77
   3  -1  38    9.32    1.78
   3  -1  39   -2.58    1.34
   3   1  39   -2.59    1.30
  -3  -3  39   22.79    1.72
  -3  -3  38   25.45    1.98
  -3   3  38   21.06    1.65
  -3   3  37    0.50    2.26
  -3   3  37    2.19    1.76
  -3  -3  37   -1.27    1.97
  -3   3  37    2.91    1.89
  -3  -3  36    2.86    2.32
  -3   3  36    2.02    2.26
  -3   3  36    1.90    1.55
  -3   3  36   -0.24    1.91
  -3  -3  36    1.11    1.94
  -3  -3  35   37.94    2.74
  -3   3  35   41.72    2.44
  -3   3  35   39.45    2.50
  -3   3  35   38.94    2.84
  -3  -3  35   42.83    3.18
  -3   3  35   40.87    3.18
  -3   3  34   11.15    2.03
  -3  -3  34   11.86    2.29
  -3  -3  34   14.83    2.30
  -3   3  34   11.83    2.23
  -3   3  34   14.83    1.83
  -3   3  34   13.30    2.59
  -3  -3  34   16.24    2.81
  -3   3  34   11.02    2.79
  -3   3  33   94.91    4.40
  -3   3  33  100.00    4.62
  -3   3  33   98.98    4.27
  -3   3  33  100.71    4.11
  -3  -3  33   97.15    4.44
  -3   3  33   99.19    4.59
  -3  -3  33   93.01    4.50
  -3  -3  33   98.01    4.90
  -3   3  33   99.63    4.95
  -3   3  32   72.44    3.93
  -3   3  32   70.38    3.85
  -3   3  32   78.19    4.06
  -3  -3  32   76.17    3.82
  -3  -3  32   78.34    3.51
  -3   3  32   76.31    3.46
  -3   3  32   76.08    3.78
  -3  -3  32   77.42    4.37
  -3   3  32   74.81    4.36
  -3   3  32   77.56    3.87
  -3  -3  32   74.85    3.88
  -3   3  31  171.45    6.80
  -3  -3  31  174.86    6.82
  -3   3  31  180.44    6.73
  -3  -3  31  167.71    6.69
  -3   3  31  182.22    6.47
  -3  -3  31  171.56    6.54
  -3   3  31  176.66    6.87
  -3   3  31  162.64    6.76
  -3  -3  31  164.11    6.19
  -3   3  31  158.55    6.56
  -3   3  31  174.65    7.04
  -3  -3  31  174.19    7.16
  -3   3  31  175.58    7.23
  -3  -3  30  210.77    7.93
  -3   3  30  204.83    7.93
  -3   3  30  208.41    7.93
  -3   3  30  214.73    7.59
  -3  -3  30  203.50    7.80
  -3  -3  30  208.73    7.76
  -3   3  30  205.46    8.00
  -3   3  30  198.95    7.88
  -3  -3  30  206.58    7.38
  -3   3  30  190.18    7.81
  -3   3  30  206.27    8.25
  -3  -3  30  199.68    8.09
  -3   3  30  215.11    8.22
  -3  -3  30  200.15    8.25
  -3  -3  30  210.62    8.33
  -3   3  30  213.07    8.39
  -3   3  29   18.08    3.02
  -3   3  29   19.34    2.73
  -3  -3  29   17.44    2.63
  -3   3  29   15.21    2.31
  -3  -3  29   16.71    2.30
  -3  -3  29   22.63    2.45
  -3  -3  29   20.59    2.99
  -3  -3  29   15.82    3.16
  -3   3  29   18.59    3.10
  -3   3  29    9.77    2.63
  -3  -3  29   13.29    2.70
   3   3 -29   27.56    6.26
  -3   3  29   19.63    2.46
  -3   3  29   19.28    2.73
  -3  -3  29   19.24    1.61
  -3   3  29   20.34    2.47
  -3  -3  28  216.72    8.79
  -3   3  28  217.65    8.81
  -3   3  28  234.74    8.57
  -3  -3  28  207.25    8.44
  -3   3  28  205.34    8.22
  -3  -3  28  221.53    8.28
  -3  -3  28  215.43    8.26
  -3   3  28  224.43    8.48
  -3  -3  28  229.14    8.50
   3   3 -28  230.66   12.34
  -3   3  28  231.65    8.54
  -3   3  28  224.93    8.41
  -3  -3  28  226.56    7.91
  -3   3  28  233.02    8.43
  -3   3  28  217.24    8.69
  -3   3  27   72.39    4.24
  -3  -3  27   83.49    4.31
   3   3 -27   98.66    8.16
  -3   3  27   89.44    4.31
  -3   3  27   88.22    4.19
  -3  -3  27   97.04    3.57
  -3  -3  27   85.42    4.00
  -3  -3  27   84.34    4.04
  -3  -3  27   91.05    4.67
  -3   3  27   84.46    4.73
  -3   3  27   80.87    3.96
  -3   3  27   88.19    4.20
  -3  -3  27   78.97    4.28
  -3   3  27   89.56    4.32
  -3   3  26  249.08    8.94
  -3   3  26  243.01    9.32
  -3   3  26  247.61    9.43
  -3   3  26  257.27    9.42
  -3  -3  26  253.10    9.30
  -3  -3  26  255.43    9.19
  -3  -3  26  260.42    9.69
  -3   3  26  259.41    9.72
  -3   3  26  255.07    9.20
  -3  -3  26  255.89    9.45
  -3   3  26  252.38    9.44
  -3   3  26  243.60    9.39
  -3  -3  26  234.12    9.38
  -3  -3  25  458.21   16.43
  -3   3  25  469.25   16.45
  -3   3  25  457.75   16.20
  -3  -3  25  464.65   16.20
  -3  -3  25  453.55   16.31
  -3   3  25  469.47   16.05
   3   3 -25  518.17   20.42
  -3   3  25  467.77   16.43
  -3   3  25  468.11   16.32
  -3  -3  25  492.02   16.18
  -3   3  25  478.74   16.67
  -3   3  25  483.69   16.42
  -3   3  25  440.48   16.36
  -3  -3  25  450.71   16.37
  -3  -3  24  117.30    4.89
  -3   3  24  122.95    4.97
  -3  -3  24  109.81    5.21
  -3   3  24  111.99    4.57
  -3  -3  24  116.70    4.82
  -3  -3  24  115.04    4.59
  -3   3  24  115.47    5.22
  -3   3  24  104.05    4.35
   3   3 -24  116.98    8.26
  -3   3  24  110.32    4.89
  -3   3  24  111.02    4.74
  -3  -3  24  107.74    4.48
  -3   3  24  114.33    4.88
  -3   3  24   96.05    4.79
  -3  -3  24  103.41    4.89
  -3   3  23    7.23    2.13
  -3  -3  23    5.58    2.04
  -3  -3  23    3.93    1.74
  -3  -3  23    4.26    2.43
  -3   3  23    6.48    2.62
  -3  -3  23    6.72    1.59
  -3   3  23    7.26    1.53
  -3   3  23    6.25    1.84
   3   3 -23    5.12    5.27
  -3   3  23    5.39    1.82
  -3   3  23    6.74    1.72
  -3  -3  23    5.19    1.93
  -3   3  23    4.86    2.28
  -3   3  23    7.66    2.18
  -3   3  23    2.28    2.19
  -3  -3  23    0.74    2.14
  -3  -3  22  156.57    6.14
  -3   3  22  151.81    6.11
  -3  -3  22  152.72    6.59
  -3  -3  22  156.56    6.09
  -3  -3  22  155.13    5.86
  -3   3  22  160.03    6.51
  -3   3  22  151.92    5.92
   3   3 -22  148.53    9.58
  -3   3  22  156.75    6.04
  -3   3  22  157.35    6.18
  -3  -3  22  154.91    5.86
  -3   3  22  155.24    6.11
  -3  -3  22  155.83    6.08
  -3   3  22  150.66    6.39
  -3   3  22  150.22    5.90
  -3  -3  22  167.71    6.57
  -3   3  21  238.41    8.94
  -3   3  21  231.45    8.75
  -3  -3  21  240.41    8.77
  -3   3  21  234.87    8.48
  -3   3  21  235.39    8.71
  -3  -3  21  243.60    8.99
  -3   3  21  240.32    8.55
  -3  -3  21  238.22    8.75
  -3  -3  21  244.05    8.53
  -3   3  21  239.86    8.77
  -3   3  21  239.29    8.63
  -3   3  21  230.10    8.70
  -3  -3  21  230.60    8.67
  -3  -3  21  241.32    8.55
  -3  -3  21  245.60    8.91
  -3   3  20  202.45    7.60
  -3   3  20  210.65    8.06
  -3   3  20  207.75    7.83
  -3  -3  20  212.99    7.86
  -3   3  20  213.48    7.81
  -3  -3  20  201.87    8.73
  -3   3  20  215.55    7.65
  -3  -3  20  224.81    8.14
  -3  -3  20  215.22    7.62
  -3   3  20  212.26    7.85
  -3   3  20  220.61    7.74
  -3  -3  20  189.78    9.60
  -3  -3  20  209.79    7.79
  -3   3  20  209.29    7.82
  -3  -3  20  215.54    7.99
  -3  -3  20  208.69    7.62
  -3   3  19   84.51    3.70
  -3   3  19   92.02    4.20
  -3  -3  19   87.46    3.59
  -3   3  19   90.02    3.83
  -3   3  19   89.90    3.62
  -3   3  19   79.92    3.68
  -3   3  19   84.11    4.01
  -3  -3  19   91.74    4.02
  -3  -3  19   87.81    3.57
  -3   3  19   91.84    3.65
  -3  -3  19   90.79    4.13
  -3   3  19   89.49    5.83
  -3  -3  19   87.00    5.58
  -3  -3  19   81.78    3.75
  -3  -3  19   84.45    4.78
  -3   3  18  209.73    7.72
  -3   3  18  218.64    7.96
  -3   3  18  216.76    7.84
  -3   3  18  222.61    7.79
  -3   3  18  223.46    7.92
  -3   3  18  201.73    8.01
  -3  -3  18  217.60    8.07
  -3  -3  18  206.78    8.92
  -3  -3  18  209.13    7.71
  -3  -3  18  219.59    7.71
  -3   3  18  202.11    9.54
  -3  -3  18  220.52    9.68
  -3  -3  18  232.75    8.13
  -3  -3  17  549.85   18.31
  -3   3  17  530.96   18.51
  -3   3  17  538.63   18.53
  -3  -3  17  527.30   19.58
  -3   3  17  532.51   19.96
  -3  -3  17  512.72   19.92
  -3   3  16  285.96   10.32
  -3  -3  16  297.02   11.81
  -3   3  16  284.90   11.70
  -3  -3  16  299.19   11.54
  -3   3  15   10.33    1.58
  -3   3  15    6.23    3.03
  -3  -3  15   13.68    3.31
  -3  -3  15   12.27    2.81
  -3   3  14   81.19    3.73
  -3  -3  14   82.44    4.98
  -3   3  14   83.07    4.93
  -3  -3  14   88.95    5.11
  -3   3  13   87.42    4.14
  -3  -3  13   97.22    5.29
  -3  -3  13   91.63    5.09
  -3   3  13   95.15    5.13
  -3   3  12   28.44    2.61
  -3  -3  12   35.22    3.85
  -3  -3  12   38.26    3.42
  -3   3  12   30.79    3.23
  -3   3  11  440.17   15.91
  -3   3  11  453.58   16.23
  -3  -3  11  444.67   16.25
  -3  -3  11  458.94   16.74
   3  -3 -10  142.25    6.11
  -3   3  10  169.53    6.67
  -3  -3  10  165.07    6.75
  -3   3  10  165.76    6.74
  -3  -3  10  164.53    7.44
   3  -3  -9  124.28    5.09
  -3   3   9  113.99    5.54
   3  -3  -9  127.01    4.78
  -3  -3   9  118.85    6.37
  -3   3   9  120.34    5.37
  -3  -3   9  128.91    5.55
   3  -3  -8 1139.99   38.53
   3  -3  -8 1188.53   38.27
  -3  -3   8 1124.22   39.19
  -3   3   8 1126.62   38.49
  -3  -3   8 1053.48   38.51
   3  -3  -7  218.70    8.45
   3  -3  -7  226.35    8.12
  -3   3   7  217.44    8.24
  -3  -3   7  217.11    8.33
   3  -3  -6  172.07    7.09
   3  -3  -6  183.31    6.78
  -3   3   6  172.17    6.76
  -3   3   6  175.35    6.68
  -3  -3   6  175.72    6.78
   3  -3  -5  105.24    4.99
  -3   3   5  103.64    4.29
  -3   3   5  102.99    4.58
   3  -3  -5  105.57    4.58
   3  -3  -4  742.83   25.65
   3  -3  -4  765.76   25.40
  -3   3   4  739.41   25.34
  -3  -3   4  727.11   25.01
  -3   3   4  725.27   25.00
   3  -3  -3  156.05    6.69
   3  -3  -3  170.15    6.40
  -3   3   3  158.64    6.35
  -3   3   3  153.26    5.76
  -3  -3   3  151.20    5.78
   3  -3  -2  196.95    8.38
   3  -3  -2  212.29    8.03
  -3   3   2  206.56    8.03
   3   3  -2  203.93    8.36
  -3  -3   2  207.73    7.39
  -3   3   2  208.73    7.40
   3  -3  -1  991.49   35.47
   3  -3  -1 1053.36   35.29
  -3   3   1 1039.77   35.24
   3   3  -1 1010.97   35.36
  -3  -3   1 1026.53   34.66
  -3   3   1 1040.38   34.67
   3  -3   0  200.22    8.98
   3  -3   0  238.28    8.72
   3   3   0  235.96    8.85
  -3   3   0  214.92    8.69
  -3  -3   0  224.93    7.95
  -3   3   0  222.01    7.96
   3  -3   1   64.66    4.62
   3  -3   1   71.05    4.21
  -3   3  -1   71.72    4.19
   3   3   1   72.62    4.43
  -3   3  -1   73.27    3.26
  -3  -3  -1   74.43    3.23
   3  -3   2  105.29    5.44
   3  -3   2  112.97    5.03
  -3   3  -2  100.45    5.17
   3   3   2  119.20    5.21
   3   3   2  117.11    4.12
   3  -3   2  109.91    4.12
   3  -3   3  246.71   10.21
   3  -3   3  267.89    9.83
  -3   3  -3  265.21    9.93
   3   3   3  235.50    9.63
   3   3   3  252.99    9.11
   3  -3   3  249.72    9.13
   3  -3   4  145.76    6.98
   3  -3   4  146.16    6.56
  -3   3  -4  140.13    6.76
   3   3   4  145.17    6.37
   3   3   4  153.12    5.84
   3  -3   4  148.77    5.85
   3  -3   5  515.45   19.28
   3  -3   5  553.77   18.96
  -3   3  -5  529.93   19.06
   3   3   5  507.39   18.60
   3   3   5  521.41   18.36
   3  -3   5  535.35   18.39
   3  -3   6  166.55    7.96
   3  -3   6  168.48    7.44
  -3   3  -6  182.12    7.84
   3   3   6  172.36    6.93
   3  -3   6  178.11    6.97
   3  -3   7   45.62    3.80
   3  -3   7   45.46    3.22
   3   3   7   45.70    3.23
  -3   3  -7   41.77    4.18
   3  -3   8   28.42    3.12
   3   3   8   30.40    3.01
   3   3   8   31.56    3.09
   3  -3   8   30.97    3.00
  -3   3  -8   25.77    3.90
   3   3   9  945.68   32.91
   3  -3   9  959.31   32.93
   3   3   9  928.32   32.53
  -3   3  -9  962.67   33.47
   3  -3   9  976.49   33.60
   3   3  10  137.88    6.38
   3  -3  10  135.91    6.39
   3   3  10  129.71    5.66
   3  -3  10  145.68    7.22
   3   3  11  794.01   27.56
   3  -3  11  781.81   27.62
   3   3  11  765.79   26.90
   3  -3  11  796.57   28.22
   3  -3  12    3.76    3.52
   3   3  12    5.44    3.16
   3   3  12    4.74    2.02
   3  -3  12    5.88    3.72
   3   3  13   24.59    3.58
   3  -3  13   19.02    3.42
   3   3  13   20.25    2.25
   3  -3  13   22.59    4.13
   3  -3  14   17.85    3.78
   3   3  14   20.22    3.69
   3   3  14   20.18    2.24
   3  -3  14   22.84    4.21
   3  -3  15  199.45    9.28
   3   3  15  195.47    9.28
  -3   3 -15  202.75    9.83
   3   3  15  217.43    8.07
   3  -3  15  207.25    9.40
   3   3  16   29.41    2.15
   3  -3  16   34.03    4.34
   3   3  16   25.78    4.11
   3  -3  16   24.58    4.04
   3  -3  16   30.51    1.94
  -3   3 -16   28.18    4.64
   3   3  16   28.21    2.53
   3  -3  16   26.70    2.42
  -3   3 -17  104.20    7.04
   3   3  17  103.30    4.83
   3   3  17  102.15    4.38
   3   3  17   99.72    4.31
   3  -3  17  108.36    4.37
   3  -3  17  102.65    4.38
   3  -3  17  108.34    6.35
   3  -3  17  108.63    4.24
   3   3  17  105.29    4.43
   3   3  17  103.77    6.39
   3  -3  17  104.37    6.57
   3   3  17  112.36    4.56
   3  -3  17  104.02    4.67
   3  -3  17  110.90    4.69
   3   3  18   81.90    3.66
   3  -3  18   81.15    3.88
   3   3  18   81.93    3.84
   3  -3  18   79.55    5.44
   3  -3  18   84.38    4.02
   3  -3  18   73.65    5.91
   3   3  18   90.73    6.07
   3   3  18   82.54    3.84
   3  -3  18   85.55    4.07
   3  -3  18   74.80    3.67
   3   3  18   86.36    3.54
   3   3  18   82.51    3.71
   3  -3  18   84.52    3.73
   3   3  18   82.61    3.75
   3  -3  18   81.67    3.80
  -3   3 -18   83.64    6.33
   3   3  18   78.02    4.11
   3   3  19  144.44    8.11
   3  -3  19  146.28    7.99
   3   3  19  150.95    5.85
   3  -3  19  148.20    5.87
   3   3  19  146.40    5.88
   3  -3  19  147.01    5.81
  -3   3 -19  158.18    8.73
   3   3  19  140.93    6.23
   3  -3  19  149.24    6.13
   3  -3  19  140.21    7.58
   3   3  19  147.37    5.92
   3  -3  19  148.25    5.87
   3   3  19  151.87    5.84
   3  -3  19  150.91    5.85
   3   3  19  149.78    6.04
   3  -3  19  153.53    6.12
   3  -3  20   20.57    3.47
   3   3  20   15.81    2.21
   3  -3  20   14.27    2.28
  -3   3 -20   16.55    4.81
   3  -3  20   17.79    2.85
   3  -3  20   18.97    2.81
   3  -3  20   18.20    2.13
   3   3  20   14.95    2.43
   3   3  20   16.02    2.04
   3   3  20   20.22    4.29
   3  -3  20   17.98    4.29
   3   3  20   14.65    2.16
   3  -3  20   17.19    2.19
   3   3  20   20.05    2.31
   3  -3  20   16.54    2.17
   3   3  21    4.00    2.16
   3  -3  21    6.30    2.39
   3  -3  21    6.02    3.13
   3  -3  21    6.26    2.42
   3  -3  21    6.08    2.55
   3  -3  21    4.58    2.50
   3   3  21    6.64    2.24
   3   3  21    5.00    1.86
   3  -3  21    5.59    2.17
   3   3  21    3.44    2.02
   3  -3  21    5.95    2.14
   3   3  21    4.82    2.15
   3  -3  21    3.65    1.63
  -3   3 -21    5.48    4.53
   3  -3  22    8.91    2.99
   3  -3  22    8.90    2.19
   3  -3  22    6.40    2.24
   3   3  22    3.71    2.21
   3   3  22    7.92    2.29
   3  -3  22    4.40    1.72
  -3   3 -22    4.13    4.76
   3  -3  22    4.01    2.55
   3  -3  22    6.37    2.15
   3  -3  22   10.60    2.65
   3   3  22    5.57    2.48
   3   3  22    6.92    1.94
   3   3  23   37.50    2.76
   3   3  23   35.36    2.94
   3  -3  23   38.31    2.90
  -3   3 -23   42.26    5.62
   3  -3  23   40.30    3.18
   3   3  23   41.71    3.22
   3  -3  23   38.89    3.37
   3  -3  23   39.38    2.86
   3   3  23   44.40    2.24
   3  -3  23   38.75    2.50
   3   3  24   12.13    2.51
   3  -3  24   16.42    2.47
   3   3  24   17.71    1.69
   3  -3  24   12.98    1.94
  -3   3 -24   15.97    5.12
   3  -3  24   14.54    2.87
   3  -3  24   11.74    2.35
   3  -3  24   11.67    2.97
   3   3  24   15.29    2.98
   3   3  24   16.97    2.22
   3   3  25   42.34    2.85
   3   3  25   40.55    2.26
   3  -3  25   39.48    2.58
   3   3  25   36.24    3.01
   3  -3  25   36.16    3.00
  -3   3 -25   31.33    5.57
   3  -3  25   45.76    3.56
   3   3  25   37.42    3.39
   3  -3  25   41.44    2.91
   3   3  26   14.35    2.93
   3  -3  26   15.04    2.41
   3  -3  26   16.55    3.06
   3   3  26   18.34    2.36
   3   3  26   13.55    2.55
   3  -3  26   14.56    2.48
  -3   3 -26   19.01    5.29
   3  -3  26   17.14    1.86
   3   3  26   13.66    1.71
   3  -3  26   16.78    2.10
   3   3  27    8.50    2.24
   3  -3  27    4.68    1.93
   3   3  27    6.77    2.47
   3  -3  27    5.81    2.47
  -3   3 -27   -2.11    4.75
   3   3  27    5.60    2.14
   3  -3  27    3.61    1.70
   3  -3  27    5.15    2.84
   3   3  27    6.07    2.84
   3  -3  27    3.06    2.23
   3   3  27    3.01    1.48
   3   3  28   23.81    2.69
   3  -3  28   25.84    2.64
   3   3  28   22.01    2.56
   3  -3  28   20.22    2.07
   3   3  28   19.49    2.57
   3  -3  28   22.30    3.17
   3   3  28   18.49    3.08
   3  -3  28   19.36    2.47
   3  -3  28   25.20    2.32
   3   3  28   23.11    1.90
   3  -3  29   29.58    2.74
   3   3  29   32.66    2.81
   3  -3  29   25.80    2.12
   3   3  29   29.63    2.71
   3   3  29   26.97    2.40
   3   3  29   28.74    3.18
   3  -3  29   21.92    3.21
   3  -3  29   28.51    2.57
   3  -3  29   28.80    2.37
   3   3  29   28.39    2.00
   3  -3  29   26.87    2.20
   3  -3  30   43.90    3.62
   3   3  30   51.58    3.13
   3  -3  30   53.51    3.08
   3  -3  30   45.44    2.65
   3   3  30   45.25    3.07
   3   3  30   48.16    2.72
   3   3  30   45.13    3.48
   3   3  30   45.88    2.50
   3  -3  30   47.00    2.79
   3  -3  31   43.14    3.50
   3   3  31   48.51    2.96
   3  -3  31   43.98    2.62
   3  -3  31   52.10    2.98
   3   3  31   50.18    3.41
   3  -3  31   48.98    2.85
   3   3  31   44.96    2.57
   3  -3  32   58.04    3.63
   3   3  32   57.77    3.13
   3  -3  32   61.08    3.16
   3  -3  32   55.18    2.92
   3   3  32   60.26    3.57
   3   3  32   58.06    2.76
   3  -3  32   59.71    3.01
   3   3  33    9.46    1.90
   3  -3  33   10.12    1.81
   3  -3  33    9.54    1.70
   3   3  33   11.66    1.54
   3   3  33   10.68    2.42
   3  -3  33   17.53    2.58
   3   3  34   45.11    2.71
   3   3  34   44.76    2.22
   3   3  34   44.41    2.55
   3  -3  34   43.06    2.34
   3  -3  34   41.90    2.52
   3   3  34   46.95    2.89
   3  -3  34   46.44    2.49
   3  -3  35    3.80    1.54
   3   3  35    8.80    1.89
   3   3  35    9.82    1.77
   3   3  35    8.20    1.56
   3  -3  35    8.56    1.39
   3  -3  36   51.31    2.40
   3   3  36   63.56    2.70
   3   3  36   60.40    2.73
   3  -3  36   55.85    2.46
   3   3  37   38.69    2.04
  -3  -5  36   22.93    1.51
  -3   5  36   19.02    1.27
  -3  -5  36   20.70    1.41
  -3   5  36   20.44    1.33
  -3   5  35   20.66    1.82
  -3  -5  35   20.36    1.73
  -3   5  35   21.98    1.43
  -3  -5  35   19.07    1.60
  -3   5  35   19.04    1.57
  -3   5  34   19.50    2.01
  -3  -5  34   17.79    1.92
  -3   5  34   14.17    1.67
  -3  -5  34   15.56    1.66
  -3  -5  34   15.61    1.55
  -3   5  34   17.66    1.42
  -3   5  33   36.11    2.23
  -3  -5  33   36.58    2.46
  -3   5  33   33.60    2.52
  -3  -5  33   33.03    2.07
  -3   5  33   31.49    1.91
  -3  -5  33   30.06    2.15
  -3   5  32    5.76    1.36
  -3  -5  32    5.42    1.73
  -3  -5  32    3.23    1.73
  -3   5  32    0.95    2.22
  -3  -5  32    2.36    2.03
  -3  -5  31   69.98    3.64
  -3   5  31   73.66    3.81
  -3  -5  31   72.92    3.33
  -3  -5  31   70.96    3.36
  -3   5  31   75.52    3.05
  -3   5  31   62.96    3.19
  -3   5  30   23.36    2.78
  -3  -5  30   24.05    1.61
  -3  -5  30   23.03    2.56
  -3  -5  30   24.09    2.33
  -3  -5  30   20.84    2.14
  -3  -5  30   22.67    2.28
  -3   5  30   23.32    1.78
  -3   5  30   20.85    2.04
  -3  -5  29   65.64    3.78
  -3   5  29   64.13    3.78
  -3  -5  29   65.89    2.96
  -3  -5  29   68.25    3.48
  -3  -5  29   71.19    3.32
  -3  -5  29   68.92    3.49
  -3   5  29   72.14    3.10
  -3   5  29   66.51    3.44
  -3   5  28   18.59    2.68
  -3  -5  28   15.40    2.07
  -3   5  28   16.11    2.09
  -3  -5  28   12.73    2.49
  -3  -5  28   20.54    2.37
  -3   5  28   18.39    1.93
  -3   5  28   19.22    2.93
  -3   5  27    2.05    1.65
  -3  -5  27    1.13    1.88
  -3   5  27    3.26    1.83
  -3   5  27    3.39    2.42
  -3  -5  27    3.78    2.47
  -3  -5  27    1.79    2.13
  -3   5  27    4.35    2.72
  -3   5  27    2.35    1.65
  -3   5  26   69.76    3.38
  -3  -5  26   80.42    3.52
  -3   5  26   76.22    3.47
  -3   5  26   68.72    3.90
  -3  -5  26   70.68    3.69
  -3  -5  26   67.59    3.48
  -3   5  26   75.97    4.23
  -3  -5  26   70.84    4.06
  -3   5  26   75.22    3.39
  -3   5  25   56.47    3.29
  -3  -5  25   62.97    3.19
  -3   5  25   61.23    3.28
  -3   5  25   64.77    3.69
  -3  -5  25   65.63    3.78
  -3   5  25   64.34    3.70
  -3  -5  25   62.73    3.19
  -3  -5  25   64.24    3.78
  -3   5  25   67.37    4.01
  -3   5  25   61.22    3.15
  -3   5  24    4.73    2.85
  -3  -5  24    2.44    1.79
  -3   5  24    2.56    1.85
   3   5 -24    4.72    5.01
  -3   5  24    0.81    1.83
  -3   5  24    1.77    2.49
  -3  -5  24    2.95    2.39
  -3  -5  24    2.07    1.80
  -3  -5  24    1.40    2.08
  -3   5  24    1.72    2.06
  -3  -5  24    2.66    1.30
  -3   5  24    2.59    1.70
  -3   5  23  222.93    8.76
  -3  -5  23  226.72    8.35
  -3   5  23  228.09    8.34
   3   5 -23  216.17   11.33
  -3   5  23  229.17    8.36
  -3   5  23  222.51    8.65
  -3  -5  23  228.37    8.61
  -3  -5  23  231.54    8.29
  -3  -5  23  231.31    8.50
  -3   5  23  206.79    8.41
  -3  -5  23  233.76    8.09
  -3   5  23  223.85    8.23
  -3   5  22    8.12    2.79
  -3  -5  22    7.33    1.90
  -3  -5  22    6.72    2.12
  -3   5  22    8.31    2.10
  -3   5  22    7.07    1.79
  -3   5  22    8.59    2.44
  -3  -5  22    7.83    2.31
  -3  -5  22    7.34    1.81
   3   5 -22    5.49    4.17
  -3   5  22    8.17    2.06
  -3   5  22    6.46    2.31
  -3   5  22    8.17    1.73
  -3  -5  22    7.43    1.47
  -3  -5  21  151.74    5.65
  -3   5  21  143.25    5.86
  -3   5  21  146.71    6.21
   3   5 -21  148.77    8.81
  -3   5  21  147.59    5.80
  -3   5  21  159.24    6.12
  -3  -5  21  150.31    6.22
  -3  -5  21  147.37    6.13
  -3  -5  21  154.22    5.78
  -3   5  21  149.91    5.75
  -3   5  21  142.89    6.31
  -3   5  20  133.71    5.53
  -3  -5  20  126.96    7.10
  -3  -5  20  137.80    5.32
  -3   5  20  145.11    5.90
  -3  -5  20  148.23    5.95
  -3   5  20  142.65    5.39
  -3  -5  20  139.02    5.76
  -3  -5  20  137.94    5.39
  -3   5  20  131.13    5.40
  -3  -5  20  141.49    5.82
  -3   5  20  141.04    5.82
  -3   5  20  140.73    5.94
   3   5 -20  126.53    8.26
   3   5 -19  262.31   12.26
  -3  -5  19  269.09    9.80
  -3  -5  19  260.91    9.70
  -3  -5  19  269.02    9.44
  -3  -5  19  263.51    9.42
  -3   5  19  265.06    9.46
  -3  -5  19  257.45    9.79
  -3   5  19  273.13    9.74
  -3  -5  19  236.94   11.16
  -3   5  19  267.90    9.90
  -3   5  19  259.65    9.57
  -3   5  18   88.51    4.05
  -3   5  18   82.73    4.22
   3   5 -18   84.44    6.50
  -3   5  18   96.20    3.74
  -3   5  18   91.54    3.82
  -3  -5  18   92.55    4.32
  -3   5  18   97.05    4.26
  -3  -5  18   88.68    4.20
  -3  -5  18   90.45    3.83
  -3   5  18   90.66    4.44
  -3  -5  18   99.96    4.40
  -3  -5  18   89.00    3.84
  -3  -5  18   95.09    5.92
   3   5 -17    8.21    3.98
  -3   5  17   12.00    1.48
  -3   5  17    9.78    1.59
  -3   5  17    7.62    1.92
  -3  -5  17    9.74    1.76
  -3   5  17    8.32    2.27
  -3  -5  17   11.07    2.15
  -3  -5  17   12.13    2.10
  -3   5  17    9.26    2.07
  -3   5  17   10.12    1.67
  -3  -5  17    9.92    3.46
  -3   5  16  211.72    7.62
  -3   5  16  211.56    7.66
  -3   5  16  215.84    7.92
  -3   5  16  213.18    7.75
  -3  -5  16  211.84    8.04
  -3  -5  16  208.91    7.73
  -3   5  16  216.17    8.06
  -3  -5  16  219.14    8.00
  -3  -5  16  200.60    9.75
   3   5 -16  217.91   10.26
  -3   5  16  195.73    8.30
  -3  -5  15   29.22    2.44
  -3   5  15   29.24    2.37
  -3   5  15   30.88    2.18
  -3  -5  15   24.86    2.53
  -3  -5  15   33.34    4.09
  -3  -5  15   30.19    2.47
  -3   5  15   25.07    2.47
  -3   5  15   30.72    2.02
  -3   5  15   34.11    1.93
  -3   5  15   27.89    2.77
  -3   5  15   30.32    2.59
  -3  -5  15   29.07    2.10
   3   5 -15   34.15    4.43
  -3   5  14    2.05    1.49
  -3  -5  14    5.52    1.81
  -3  -5  14    2.26    3.40
  -3  -5  14    2.57    1.72
  -3   5  14    1.38    2.10
  -3   5  14    0.18    1.78
  -3   5  14    3.42    1.22
  -3  -5  14    2.64    1.89
  -3   5  14    2.10    2.02
  -3  -5  14    1.48    1.69
   3   5 -14   -1.36    3.24
  -3   5  14    1.52    2.16
  -3   5  13  115.04    4.93
  -3   5  13  115.56    4.54
  -3  -5  13  122.93    4.85
  -3   5  13  116.49    4.54
  -3  -5  13  111.23    4.66
  -3   5  13  111.41    4.81
  -3  -5  13  117.65    4.77
  -3  -5  13  114.57    4.58
  -3  -5  13  123.09    6.84
   3   5 -13  109.65    6.51
  -3   5  13  110.03    5.64
  -3   5  12  340.38   12.34
  -3  -5  12  377.74   12.55
  -3   5  12  357.05   12.32
  -3  -5  12  346.65   12.34
  -3  -5  12  351.88   12.44
  -3   5  12  363.52   12.60
  -3   5  12  361.50   12.51
  -3  -5  12  334.92   14.48
   3   5 -12  348.93   14.13
  -3   5  12  330.02   13.44
  -3   5  11   57.51    2.75
  -3  -5  11   55.80    2.91
  -3   5  11   52.61    2.65
  -3  -5  11   51.78    2.72
  -3  -5  11   48.82    2.80
  -3   5  11   56.66    3.06
  -3   5  11   59.79    2.94
  -3  -5  11   52.38    5.04
   3   5 -11   51.02    4.34
  -3   5  11   51.65    4.11
  -3  -5  10  750.53   25.44
  -3   5  10  731.23   25.41
  -3   5  10  753.35   25.55
  -3  -5  10  779.02   25.49
  -3   5  10  735.38   25.33
  -3   5  10  716.59   26.62
   3   5 -10  738.60   26.84
  -3  -5   9  338.71   12.07
  -3   5   9  344.42   13.50
   3   5  -9  333.09   13.35
  -3   5   9  345.11   12.20
  -3   5   9  343.40   12.07
  -3  -5   9  350.30   12.10
   3  -5  -8  424.37   14.57
  -3  -5   8  411.52   15.90
  -3  -5   8  385.41   13.80
  -3   5   8  398.40   13.80
  -3   5   8  390.12   13.83
  -3   5   8  406.03   15.31
   3   5  -8  386.16   14.92
  -3  -5   8  387.73   13.67
  -3  -5   7  116.68    4.62
   3  -5  -7  121.81    5.55
  -3  -5   7  115.16    7.00
   3  -5  -7  127.08    6.04
  -3   5   7  116.74    4.80
  -3   5   7  117.00    4.86
   3   5  -7  123.10    6.54
  -3   5   7  118.10    6.51
   3   5  -7  118.48    5.81
  -3  -5   7  120.31    4.81
  -3  -5   6  283.49   10.42
   3  -5  -6  293.50   11.40
  -3  -5   6  303.91   12.68
   3  -5  -6  314.36   11.83
  -3   5   6  303.98   10.61
  -3   5   6  294.51   10.59
   3   5  -6  300.92   11.46
   3   5  -6  292.67   12.05
  -3  -5   6  301.17   10.55
  -3  -5   5   74.55    3.50
   3  -5  -5   96.67    4.76
  -3  -5   5   87.48    6.02
   3  -5  -5   83.98    4.98
  -3   5   5   83.25    3.77
  -3   5   5   83.79    3.68
   3   5  -5   85.18    5.55
   3   5  -5   84.34    4.39
  -3  -5   5   86.97    3.69
   3  -5  -4   46.89    3.51
  -3  -5   4   46.28    4.82
   3  -5  -4   41.57    3.75
   3   5  -4   44.64    2.88
   3   5  -4   42.77    4.40
  -3  -5   4   38.62    2.29
   3  -5  -3  293.93   11.30
  -3  -5   3  304.64   12.25
   3  -5  -3  279.23   11.55
   3   5  -3  284.93   11.69
  -3  -5   3  281.98   10.02
  -3  -5   2  496.59   18.76
   3  -5  -2  509.59   18.03
  -3  -5   2  482.82   16.68
   3  -5  -2  461.22   18.19
   3   5  -2  505.54   18.34
  -3   5   2  483.63   17.39
   3   5  -1  168.36    7.94
  -3   5   1  159.76    6.82
   3  -5  -1  161.78    7.34
  -3  -5   1  177.75    8.22
  -3   5   1  160.71    6.32
   3  -5  -1  155.74    7.67
  -3   5   0   75.89    4.07
   3   5   0   71.29    4.90
   3  -5   0   56.42    4.36
  -3  -5   0   66.72    5.08
  -3   5   0   67.05    3.40
   3  -5   0   58.93    4.81
  -3   5  -1  231.73    8.74
   3   5   1  241.02    8.47
   3   5   1  231.51   10.08
  -3   5  -1  244.32    9.60
   3  -5   1  248.65   10.09
  -3  -5  -1  237.45   10.50
   3  -5   1  225.87   10.17
  -3   5  -2   47.43    2.91
   3   5   2   51.45    2.51
  -3  -5  -2   46.02    4.48
   3  -5   2   48.93    4.21
  -3   5  -2   52.34    3.97
   3   5   2   51.75    4.53
   3  -5   2   49.68    4.64
  -3   5  -3    0.65    1.96
   3   5   3    1.99    1.38
   3   5   3   -1.40    3.31
  -3   5  -3    5.71    2.82
  -3  -5  -3    1.94    3.46
   3  -5   3    2.04    2.88
   3  -5   3    0.20    3.36
  -3   5  -4  100.62    4.28
  -3  -5  -4   95.53    6.02
   3  -5   4  104.10    5.91
   3   5   4   92.70    4.02
   3   5   4   96.07    3.89
  -3   5  -4  106.31    5.59
   3   5   4   89.30    5.61
   3  -5   4   99.56    6.12
  -3   5  -5  190.25    7.29
  -3  -5  -5  204.73    8.96
   3  -5   5  196.93    8.84
   3   5   5  189.25    7.14
   3   5   5  198.49    7.01
   3   5   5  189.98    6.96
   3   5   5  189.38    8.41
  -3   5  -5  206.40    8.82
   3  -5   5  180.37    9.11
  -3   5  -6  265.51    9.93
   3  -5   6  273.26   11.45
  -3  -5  -6  273.24   11.52
   3   5   6  270.94    9.82
   3   5   6  275.67    9.63
   3   5   6  278.64    9.70
  -3   5  -6  281.16   11.64
   3  -5   6  254.41   11.74
   3  -5   7  321.08   10.88
  -3   5  -7  303.18   11.17
  -3  -5  -7  302.18   12.67
   3  -5   7  325.46   12.82
   3   5   7  294.85   11.02
   3   5   7  320.03   10.93
   3   5   7  312.99   10.91
  -3   5  -7  328.94   12.94
   3  -5   7  285.65   13.04
   3  -5   8  137.94    7.88
  -3  -5  -8  138.85    7.21
   3  -5   8  146.64    5.41
   3   5   8  149.25    5.47
   3   5   8  137.53    5.54
  -3   5  -8  149.21    7.63
  -3   5  -8  147.83    5.80
   3   5   8  143.36    5.49
   3  -5   9  184.98    9.76
  -3  -5  -9  193.80    8.86
   3  -5   9  201.34    7.10
   3   5   9  199.65    7.13
   3   5   9  193.28    7.23
   3   5   9  187.97    8.30
  -3   5  -9  194.10    9.29
  -3   5  -9  192.44    7.46
   3   5   9  195.24    7.17
  -3  -5 -10   37.65    3.89
   3  -5  10   41.72    2.16
   3   5  10   43.85    2.25
   3   5  10   39.16    2.44
  -3   5 -10   40.79    4.57
   3   5  10   38.59    3.40
  -3   5 -10   33.94    2.78
   3   5  10   37.64    2.36
   3  -5  11  284.19    9.55
   3   5  11  258.55    9.66
   3   5  11  250.93   10.48
  -3   5 -11  254.27   11.81
  -3   5 -11  263.10    9.87
   3   5  11  274.30    9.59
   3  -5  12   96.75    3.90
   3   5  12   91.43    4.32
   3   5  12   94.64    4.91
  -3   5 -12   89.09    6.46
  -3   5 -12   91.62    4.39
   3   5  12   98.78    4.07
  -3   5 -13  208.18    8.30
   3   5  13  224.46    8.02
   3  -5  13  226.37    7.99
   3   5  13  217.43    8.13
   3   5  13  216.12    8.89
  -3   5 -13  228.15   10.78
   3  -5  13  211.55   10.63
  -3   5 -14   10.73    2.36
   3   5  14   13.80    1.93
   3   5  14   13.89    2.51
   3  -5  14    7.29    4.27
   3   5  14   10.70    1.98
   3  -5  14   10.61    1.71
  -3   5 -14   13.89    4.13
   3  -5  15  115.54    7.60
  -3   5 -15  126.62    5.41
   3   5  15  126.55    5.14
   3   5  15  124.07    5.22
  -3   5 -15  124.97    7.85
   3   5  15  131.25    5.90
   3  -5  15  134.13    5.09
  -3   5 -16   15.23    2.42
   3   5  16   11.76    2.10
   3   5  16   11.64    2.41
   3  -5  16   12.90    4.46
   3   5  16   11.98    2.01
   3  -5  16   11.42    2.10
  -3   5 -16   12.01    4.38
   3  -5  16   15.14    1.90
   3  -5  17   53.60    2.89
   3  -5  17   52.60    3.14
   3   5  17   54.73    3.05
   3   5  17   53.62    3.11
  -3   5 -17   54.01    3.27
   3   5  17   55.14    3.53
  -3   5 -17   46.58    5.73
   3  -5  17   49.76    5.15
   3  -5  18   72.71    3.41
   3  -5  18   65.59    3.57
   3   5  18   72.10    3.50
   3   5  18   71.59    3.53
  -3   5 -18   69.97    3.77
   3   5  18   59.35    4.18
  -3   5 -18   75.96    7.05
   3  -5  18   78.62    6.59
   3  -5  19   79.81    3.53
   3  -5  19   69.10    5.88
   3   5  19   69.76    3.62
   3   5  19   74.83    3.58
  -3   5 -19   70.46    3.76
   3   5  19   64.02    4.03
  -3   5 -19   58.10    6.25
   3  -5  19   75.34    3.82
   3  -5  20   12.79    2.37
  -3   5 -20   13.65    4.56
   3   5  20   13.18    2.30
   3  -5  20   13.61    3.85
   3   5  20   14.62    2.39
  -3   5 -20   17.07    2.39
   3  -5  21   70.05    3.14
  -3   5 -21   72.56    3.71
   3   5  21   71.20    3.97
  -3   5 -21   75.95    6.52
   3  -5  21   77.28    3.86
   3  -5  21   62.16    5.35
   3   5  21   69.42    3.68
  -3   5 -22    9.68    4.63
   3   5  22   16.25    2.36
  -3   5 -22   15.29    2.19
   3  -5  22   13.87    3.62
  -3   5 -22   15.98    2.23
   3  -5  22   12.72    2.51
  -3   5 -23   14.11    2.55
   3   5  23   16.06    2.41
   3  -5  23   13.46    2.98
  -3   5 -24  247.88    8.55
   3  -5  24  217.33    8.75
   3   5  24  228.94    8.66
   3   5  25   35.58    2.74
   3   5  25   40.27    2.10
  -3   5 -25   38.01    2.45
   3  -5  25   38.89    2.97
  -3   5 -26    7.71    1.63
   3   5  26    5.72    1.32
   3   5  26    4.53    2.19
   3  -5  26    6.99    2.32
   3   5  26    3.50    2.08
   3   5  27   37.65    1.99
   3  -5  27   32.13    2.63
   3  -5  27   38.26    2.81
   3   5  27   37.51    2.79
   3   5  28   40.76    2.06
   3  -5  28   39.83    2.62
   3  -5  28   37.71    2.79
   3   5  28   40.24    2.75
   3  -5  29   10.98    2.11
   3  -5  29   10.03    1.92
   3   5  29   12.32    1.32
   3   5  29   11.96    2.01
   3   5  30   57.32    2.54
   3  -5  30   61.76    2.85
   3  -5  30   62.09    2.90
   3   5  30   61.04    3.35
   3   5  30   63.45    3.00
   3   5  31   15.47    2.13
   3  -5  31   15.79    1.70
   3   5  31   13.33    1.21
   3  -5  31   13.39    1.46
   3   5  31   12.91    1.71
   3  -5  32   14.09    1.51
   3   5  32   13.98    1.10
   3   5  32   16.86    1.92
   3  -5  32   10.43    1.35
   3   5  32   18.21    1.49
   3  -5  33   14.62    1.34
   3   5  33   15.31    1.66
   3  -5  33   12.27    1.30
   3  -5  34   18.59    1.27
   3  -5  34   19.43    1.17
   3   5  34   20.37    1.48
  -3   7  30   78.88    2.95
  -3   7  30   82.71    3.12
  -3   7  29    2.16    1.30
  -3  -7  29    2.22    0.91
  -3  -7  29    3.95    1.32
  -3   7  29    4.14    0.98
  -3   7  28   10.56    1.55
  -3  -7  28    8.91    1.12
  -3  -7  28    9.49    1.47
  -3   7  28   10.37    1.09
   3   7 -28    8.74    1.35
  -3  -7  27    6.15    1.05
  -3   7  27    4.01    1.62
  -3  -7  27    3.42    1.16
  -3  -7  27    4.83    1.55
  -3   7  27    4.94    1.11
   3   7 -27    0.32    1.54
  -3  -7  26   15.64    1.82
  -3  -7  26   10.55    1.35
  -3   7  26   14.41    1.82
  -3   7  26    9.46    1.56
  -3   7  25    7.20    1.60
  -3  -7  25    8.99    1.81
  -3  -7  25    7.20    1.37
  -3   7  25    7.97    1.67
  -3   7  25    8.23    1.80
  -3   7  24   21.51    2.15
  -3   7  24   16.47    1.85
  -3  -7  24   21.10    1.85
  -3   7  24   16.41    1.84
  -3  -7  24   18.83    1.64
  -3  -7  24   20.40    2.11
  -3  -7  23   14.70    1.86
  -3  -7  23   16.25    2.14
  -3  -7  23   12.09    1.53
  -3   7  23   13.32    1.82
  -3   7  23   17.45    2.12
  -3  -7  22   16.18    1.97
  -3  -7  22   17.74    2.29
  -3  -7  22   15.27    1.59
  -3   7  22   11.92    1.88
  -3   7  22   13.68    2.15
  -3   7  21   13.63    2.14
  -3  -7  21   12.26    1.93
  -3  -7  21   15.04    1.73
  -3   7  21    8.73    1.84
  -3  -7  21   14.19    2.16
  -3  -7  21   10.38    1.58
  -3   7  20   32.00    2.39
  -3  -7  20   29.86    2.35
  -3  -7  20   28.88    2.05
  -3  -7  20   30.79    2.49
  -3  -7  20   31.08    2.09
  -3   7  20   26.45    2.20
  -3   7  19   22.62    2.08
  -3  -7  19   22.87    1.97
  -3   7  19   23.33    2.25
  -3   7  19   21.24    2.38
  -3  -7  19   21.13    2.18
  -3  -7  19   23.37    2.39
  -3  -7  19   20.73    1.77
  -3   7  18   53.23    2.89
  -3   7  18   59.33    3.14
  -3  -7  18   57.30    2.70
  -3  -7  18   55.05    3.08
  -3  -7  18   58.11    2.92
  -3  -7  18   58.87    3.06
  -3   7  18   54.00    3.23
  -3   7  18   58.89    2.75
  -3  -7  17    3.25    1.83
  -3  -7  17    2.71    1.95
  -3   7  17    5.44    2.05
  -3   7  17    2.63    2.21
  -3  -7  17    6.82    1.99
  -3  -7  17    5.75    1.47
  -3  -7  16   46.70    2.67
  -3   7  16   44.09    2.49
  -3   7  16   44.48    3.03
  -3   7  16   47.85    2.83
  -3  -7  16   46.30    2.75
  -3  -7  16   42.15    2.79
  -3  -7  16   45.66    2.36
  -3   7  15  132.02    5.55
  -3   7  15  133.49    5.03
  -3   7  15  129.11    4.94
  -3   7  15  122.19    5.24
  -3  -7  15  122.18    5.11
  -3  -7  15  127.47    5.16
  -3   7  15  124.66    5.28
  -3  -7  15  118.88    5.16
  -3  -7  15  118.05    5.09
  -3  -7  15  132.17    4.85
  -3   7  14   14.20    1.96
  -3   7  14   16.72    1.82
  -3   7  14   16.61    2.01
  -3  -7  14   14.39    2.06
  -3  -7  14   15.53    1.96
  -3   7  14   12.37    2.45
  -3   7  14   13.81    2.52
  -3  -7  14   10.19    3.74
  -3  -7  14   13.78    2.13
  -3   7  13   91.61    3.95
  -3   7  13   90.50    3.81
  -3   7  13   90.35    3.89
  -3  -7  13   87.65    3.88
  -3  -7  13   92.15    4.04
  -3  -7  13   86.62    3.92
  -3   7  13   94.30    4.35
  -3   7  13   78.44    4.92
  -3   7  13   85.03    4.19
  -3   7  12  374.26   12.80
  -3   7  12  355.84   12.80
  -3  -7  12  361.33   12.93
  -3  -7  12  363.56   12.83
  -3   7  12  383.50   12.90
   3   7 -12  337.23   14.52
  -3   7  12  335.18   14.02
  -3   7  12  380.44   13.17
  -3   7  11    0.28    2.15
  -3   7  11    4.20    1.78
  -3  -7  11    1.45    1.85
  -3  -7  11    0.53    3.53
  -3  -7  11    2.14    1.65
  -3   7  11    1.77    1.91
   3   7 -11    3.38    3.28
  -3   7  11    0.36    2.86
  -3  -7  11    2.48    1.97
  -3   7  10  243.62    9.02
  -3   7  10  243.39    8.72
  -3  -7  10  243.84    8.90
  -3  -7  10  233.64   11.16
  -3  -7  10  243.31    8.68
  -3   7  10  246.16    8.85
  -3  -7  10  234.51    8.85
   3   7 -10  238.45   10.64
  -3   7  10  226.17   10.27
   3   7  -9   -0.33    1.46
  -3   7   9    1.77    1.96
  -3   7   9    0.71    1.82
  -3  -7   9    3.19    2.00
  -3  -7   9    3.63    1.97
  -3  -7   9    2.41    3.57
  -3   7   9   -0.82    2.18
  -3   7   9    0.80    3.24
   3   7  -9    1.52    3.42
   3   7  -8  277.15    9.90
  -3   7   8  272.66    9.72
  -3   7   8  284.99   10.00
  -3  -7   8  288.07   10.06
  -3  -7   8  283.29   10.10
  -3  -7   8  264.72   12.38
  -3   7   8  284.58   10.22
   3   7  -8  271.50   11.86
  -3   7   8  259.84   11.68
   3   7  -7    9.65    1.65
  -3   7   7   13.51    1.43
  -3   7   7   12.50    1.98
  -3  -7   7    8.28    1.98
  -3  -7   7   11.74    3.72
  -3   7   7   12.16    2.11
  -3  -7   7   13.20    1.95
   3   7  -7    9.32    3.65
  -3   7   7   11.70    3.91
  -3   7   6   16.13    1.61
  -3  -7   6   16.69    2.16
   3   7  -6   16.91    1.80
  -3  -7   6    9.88    3.71
  -3   7   6   20.88    2.28
  -3  -7   6   16.55    2.12
   3   7  -6   15.53    3.81
  -3   7   6   18.87    3.98
  -3   7   5   41.84    2.20
  -3  -7   5   35.51    2.66
   3   7  -5   35.51    2.35
  -3  -7   5   39.46    4.51
  -3   7   5   36.10    2.61
  -3  -7   5   36.35    2.53
   3   7  -5   38.66    4.35
  -3   7   5   32.24    4.51
  -3   7   4   26.02    1.90
  -3  -7   4   21.57    2.14
   3   7  -4   22.36    1.92
  -3   7   4   21.69    2.54
  -3  -7   4   12.37    3.89
  -3   7   4   23.12    2.24
  -3  -7   4   20.42    2.07
   3   7  -4   22.91    3.93
  -3   7   4   21.22    4.48
  -3   7   3   16.00    1.81
  -3  -7   3   12.97    2.14
  -3  -7   3   13.00    1.92
  -3  -7   3   14.28    3.81
  -3   7   3   14.82    2.04
  -3   7   3   15.01    4.26
   3   7  -3   17.31    3.70
  -3   7   3   11.30    2.44
   3   7  -3   14.68    1.84
   3   7  -2    1.94    1.65
  -3   7   2    3.67    2.29
   3   7  -2    1.89    1.82
  -3  -7   2    2.37    1.77
  -3  -7   2    2.59    3.57
  -3  -7   2   -1.32    1.92
  -3   7   2    2.89    1.81
   3   7  -2    4.33    3.33
  -3   7   2   -0.26    4.23
  -3   7   2    4.02    1.77
   3   7  -1    6.81    1.77
  -3  -7   1    4.79    1.69
  -3  -7   1    3.32    3.64
  -3  -7   1    7.10    2.39
  -3   7   1    4.24    4.17
   3   7  -1    5.09    3.58
   3   7  -1    4.29    1.67
  -3   7   1    6.24    2.30
  -3   7   1    5.49    2.01
   3   7  -1    1.51    1.59
   3   7   0   13.97    1.83
  -3  -7   0   12.95    1.82
  -3  -7   0    7.80    3.74
  -3  -7   0   10.62    2.28
   3   7   0   11.82    3.62
   3   7   0   13.57    1.75
  -3   7   0   11.96    2.51
   3   7   0    9.91    1.61
  -3   7   0   13.04    2.07
   3   7   1   13.96    1.81
  -3  -7  -1   12.63    1.76
  -3  -7  -1    9.19    3.64
  -3  -7  -1   12.88    2.35
   3   7   1   13.66    3.76
   3   7   1   18.04    1.98
  -3   7  -1   13.40    2.57
  -3   7  -1   15.30    2.07
  -3   7  -2  240.63    8.83
  -3  -7  -2  236.64    8.82
  -3  -7  -2  238.98    8.60
  -3  -7  -2  223.84   10.74
  -3   7  -2  239.60    9.05
   3   7   2  228.54   10.39
   3   7   2  239.42    8.69
   3   7   2  254.12    8.74
  -3   7  -3   67.84    3.46
  -3  -7  -3   66.06    3.02
  -3  -7  -3   55.57    5.11
   3   7   3   68.03    3.06
  -3   7  -3   64.69    3.80
   3   7   3   64.31    4.96
   3   7   3   69.66    3.27
   3   7   3   72.14    3.21
   3   7   4   36.88    4.04
   3  -7   4   38.24    4.52
  -3  -7  -4   42.67    2.19
  -3  -7  -4   34.77    4.31
  -3  -7  -4   37.17    2.57
   3   7   4   38.37    2.28
  -3   7  -4   39.81    3.14
   3   7   4   39.24    2.48
   3   7   4   39.91    2.42
  -3   7  -4   37.80    2.69
   3   7   5   32.11    3.75
   3  -7   5   35.17    4.42
  -3  -7  -5   29.53    3.81
  -3  -7  -5   29.36    2.41
   3   7   5   32.41    2.30
   3   7   5   32.11    2.26
  -3   7  -5   32.44    2.57
   3   7   5   32.31    2.16
  -3   7  -5   27.60    2.85
  -3   7  -6  276.19   10.36
   3   7   6  277.34    9.94
   3   7   6  289.35   10.06
   3   7   6  282.47   10.05
  -3  -7  -6  259.23   10.07
   3  -7   6  291.80    9.90
   3  -7   6  248.02   12.14
  -3   7  -6  288.06   10.21
   3  -7   7   16.36    3.91
   3   7   7   13.68    1.86
  -3   7  -7   14.73    2.60
   3   7   7   18.65    1.85
  -3  -7  -7   12.24    1.97
   3  -7   7   13.06    1.55
   3   7   7   17.33    1.98
  -3   7  -7   13.18    2.32
  -3  -7  -8   23.21    2.15
   3  -7   8   26.08    1.85
   3  -7   8   26.05    4.26
   3   7   8   21.63    2.10
  -3   7  -8   22.55    2.83
   3   7   8   24.29    2.12
   3   7   8   22.26    2.08
   3   7   9  202.72    7.38
  -3   7  -9  202.16    7.81
  -3  -7  -9  187.92    7.39
   3  -7   9  207.81    7.28
   3   7   9  204.33    7.45
   3   7   9  195.47    8.61
  -3   7 -10   84.58    4.22
   3   7  10   85.50    3.74
  -3  -7 -10   69.89    3.63
   3  -7  10   88.76    3.56
   3  -7  10   76.46    6.43
   3   7  10   85.34    3.73
   3   7  10   85.00    4.80
   3   7  11   25.41    2.20
  -3   7 -11   29.30    2.69
   3   7  11   26.49    2.19
   3  -7  11   25.55    1.92
  -3  -7 -11   22.87    2.06
   3   7  11   24.88    3.01
  -3   7 -11   19.51    2.54
   3   7  12  107.15    4.18
   3   7  12   94.53    4.08
  -3   7 -12   96.28    4.49
  -3   7 -12   86.24    4.35
   3   7  12   84.93    4.96
   3  -7  12   99.07    3.93
  -3  -7 -12   86.35    4.00
  -3   7 -13    8.10    2.24
  -3   7 -13    2.62    2.31
   3   7  13    7.00    1.93
   3   7  13    4.19    1.87
  -3  -7 -13    7.63    1.79
   3  -7  13    7.52    1.80
  -3   7 -14  200.50    7.90
  -3   7 -14  205.49    7.97
   3   7  14  210.20    7.73
   3  -7  14  219.51    7.66
   3   7  14  206.40    7.74
  -3   7 -15   62.44    3.56
   3   7  15   64.54    3.32
  -3   7 -15   66.36    3.57
   3  -7  15   73.54    3.18
   3   7  15   71.01    3.35
  -3   7 -16   24.55    2.49
  -3   7 -16   25.41    2.40
   3   7  16   23.72    2.11
   3  -7  16   20.97    2.20
   3   7  16   20.60    2.16
  -3   7 -17   11.45    2.23
  -3   7 -17   16.77    2.23
   3   7  17   19.87    1.99
   3  -7  17   15.25    1.97
   3   7  18   21.50    2.00
  -3   7 -18   24.60    2.16
   3  -7  18   16.06    1.90
  -3   7 -18   21.54    2.29
   3   7  19   31.05    2.20
   3   7  19   26.03    2.03
  -3   7 -19   28.44    2.35
  -3   7 -19   26.32    2.12
   3  -7  19   23.45    2.01
   3   7  20    6.95    1.64
  -3   7 -20    7.09    1.91
   3   7  20    7.13    2.19
   3  -7  20   10.56    1.81
   3   7  20   10.85    1.72
   3   7  21   64.79    3.16
  -3   7 -21   75.70    3.34
   3   7  21   73.41    3.59
   3  -7  21   77.03    3.24
   3   7  21   71.63    3.25
   3  -7  22   18.84    2.19
   3  -7  22   22.26    1.88
   3   7  22   23.56    2.30
   3   7  22   21.27    1.85
  -3   7 -22   22.22    1.95
  -3   7 -23   50.92    2.46
   3  -7  23   51.94    2.29
   3  -7  23   44.97    2.69
   3   7  23   47.44    2.04
   3  -7  23   51.46    2.43
   3   7  23   50.73    2.73
  -3   7 -24   21.28    1.57
   3   7  24   15.36    1.51
   3   7  24   16.51    1.98
   3  -7  24   16.60    1.43
   3  -7  24   15.66    1.97
   3  -7  24   15.39    1.61
   3   7  24   14.27    1.08
   3   7  25    6.86    0.83
   3   7  25    7.35    1.22
  -3   7 -25    8.85    1.20
   3   7  25    6.67    1.71
   3  -7  25    8.03    1.20
   3  -7  25    6.96    1.59
   3  -7  25    7.47    1.36
   3   7  26   22.36    1.78
   3   7  26   17.54    1.37
  -3   7 -26   23.88    1.24
   3  -7  26   22.33    1.41
   3  -7  26   24.47    1.58
   3  -7  26   21.49    1.72
   3  -7  27   24.48    1.39
   3   7  27   25.83    1.71
   3  -7  27   24.97    1.51
   3  -7  27   23.61    1.69
   3  -7  28    0.23    0.80
   3   7  28    2.35    1.06
   3  -7  28    1.68    1.05
   3   9 -20   49.46    1.92
   3   9 -19   26.49    1.33
   3   9 -18   19.93    1.26
  -3  -9  17   36.87    1.72
  -3   9  17   38.57    1.82
   3   9 -17   37.02    1.77
  -3  -9  16   16.49    1.26
  -3   9  16   20.34    1.43
   3   9 -16   17.61    1.34
  -3  -9  15    9.16    1.07
  -3   9  15    9.94    1.31
   3   9 -15    6.85    1.18
  -3  -9  14    7.40    1.12
  -3   9  14    6.00    1.25
   3   9 -14    5.06    1.19
  -3  -9  13   32.33    1.74
  -3   9  13   35.72    1.87
   3   9 -13   32.15    1.77
  -3  -9  12   12.63    1.28
  -3   9  12   11.50    1.46
   3   9 -12   11.87    1.30
  -3  -9  11   52.93    2.36
  -3   9  11   54.49    2.46
  -3  -9  10    9.58    1.28
  -3   9  10   10.07    1.47
  -3  -9   9    9.81    1.25
  -3   9   9   11.60    1.61
  -3  -9   8    0.70    1.13
  -3   9   8    1.61    1.56
  -3   9   7   42.64    2.18
  -3  -9   7   36.39    1.94
  -3   9   7   38.66    2.18
  -3   9   6   52.63    2.45
  -3   9   6   49.61    2.34
  -3   9   5   24.60    1.84
  -3  -9   5   21.09    1.51
  -3   9   5   23.07    1.76
  -3   9   4   26.63    1.91
  -3  -9   4   23.91    1.56
   3  -9  -4   24.29    1.44
  -3   9   4   28.01    1.77
  -3   9   3   15.04    1.75
  -3  -9   3   16.97    1.35
   3  -9  -3   14.47    1.30
  -3   9   3   15.13    1.51
  -3   9   2    5.04    1.55
  -3  -9   2    6.28    1.13
   3  -9  -2    4.45    1.16
  -3   9   2    6.40    1.30
  -3  -9   1   40.24    2.00
   3  -9  -1   44.37    2.12
  -3   9   0    5.98    1.59
  -3  -9   0    5.18    1.14
   3  -9   0    6.60    1.31
  -3   9  -1    9.57    1.67
  -3  -9  -1    5.04    1.12
   3  -9   1    9.02    1.42
   3  -9   2   29.90    1.87
  -3  -9  -2   26.96    1.53
  -3   9  -3   29.52    1.68
  -3   9  -3   27.56    1.99
   3  -9   3   27.21    1.86
  -3   9  -4   37.16    1.92
  -3   9  -4   36.27    2.19
   3  -9   4   36.12    2.08
  -3   9  -5    7.98    1.30
  -3   9  -5    9.38    1.56
   3  -9   5    8.70    1.49
  -3   9  -6    7.58    1.28
  -3   9  -6    7.68    1.52
   3  -9   6    7.73    1.48
  -3   9  -7   26.18    1.65
  -3   9  -7   25.25    1.80
   3  -9   7   22.71    1.76
  -3   9  -8   31.24    1.78
  -3   9  -8   30.08    1.91
   3  -9   8   33.76    1.94
  -3   9  -9  127.68    4.71
  -3   9  -9  128.63    4.76
   3  -9   9  128.39    4.80
  -3   9 -10  145.02    5.17
  -3   9 -10  143.62    5.17
   3  -9  10  138.12    5.25
  -3   9 -11   32.93    1.71
   3  -9  11   29.70    1.76
  -3   9 -11   28.12    1.62
  -3   9 -12    3.08    1.12
   3  -9  12    1.76    1.03
  -3   9 -12    2.83    0.94
   3  -9  13    1.64    0.97
  -3   9 -13    0.86    0.75
   3  -9  14    4.17    0.93
   3  -9  14    4.78    1.03
   3  -9  15   19.44    1.16
   3  -9  15   22.06    1.26
  -3   9 -16   25.52    1.43
   3  -9  16   26.85    1.37
   3  -9  16   26.93    1.33
  -3   9 -17   28.18    1.41
   3  -9  17   31.39    1.26
  -3   9 -18   27.98    1.26
  -4   0  40  151.08    5.71
  -4   0  39   53.82    2.80
  -4   0  39   14.10    2.32
  -4   0  38   13.49    2.43
  -4   0  38    9.77    2.30
  -4   0  37   44.34    3.26
  -4   0  37   45.03    3.10
  -4   0  37   49.06    3.16
  -4   0  36   19.84    3.09
  -4   0  36   30.16    3.01
  -4   0  36   28.07    3.03
  -4   0  36   29.20    3.08
  -4   0  35  141.82    5.98
  -4   0  35  135.65    5.91
  -4   0  35  136.25    5.97
  -4   0  35  127.91    6.07
  -4   0  34   -4.91    3.13
  -4   0  34   -1.09    2.97
  -4   0  34    1.59    2.06
  -4   0  34    2.05    2.01
  -4   0  34    0.16    2.75
  -4   0  34   -0.16    2.85
  -4   0  33   48.78    3.84
  -4   0  33   51.83    3.90
  -4   0  33   46.67    3.03
  -4   0  33   51.61    3.12
  -4   0  33   49.65    3.73
  -4   0  33   49.58    3.77
  -4   0  32   -1.42    3.27
  -4   0  32    1.98    2.94
  -4   0  32    6.35    2.19
  -4   0  32    4.37    2.23
  -4   0  32    9.32    2.96
  -4   0  32    8.71    3.04
  -4   0  31    3.96    1.64
  -4   0  31   -7.78    3.17
  -4   0  31    2.01    3.06
  -4   0  31    1.51    2.02
  -4   0  31    1.84    1.81
  -4   0  31    3.32    2.94
  -4   0  31   -1.40    2.86
  -4   0  31    0.57    2.19
   4   0 -30   17.15    3.95
  -4   0  30   23.47    2.04
  -4   0  30   15.97    3.15
  -4   0  30   20.51    3.19
  -4   0  30   20.68    2.24
  -4   0  30   23.25    2.22
  -4   0  30   22.19    3.21
  -4   0  30   24.18    2.50
  -4   0  30   24.02    3.21
   4   0 -29    2.08    3.60
  -4   0  29   -2.34    3.08
  -4   0  29    3.46    1.69
  -4   0  29   -2.00    3.05
  -4   0  29    1.42    1.81
  -4   0  29    2.18    1.81
  -4   0  29    1.65    2.74
  -4   0  29    3.80    2.84
  -4   0  29    3.56    2.70
  -4   0  28  755.08   25.89
  -4   0  28  763.03   26.35
  -4   0  28  759.17   25.87
   4   0 -28  796.13   28.74
  -4   0  28  758.34   25.96
  -4   0  28  760.67   26.33
  -4   0  28  749.19   26.23
  -4   0  27   29.68    5.72
  -4   0  27   27.57    3.08
  -4   0  27   21.52    2.53
  -4   0  27   23.72    2.05
  -4   0  27   22.41    3.07
  -4   0  27   20.16    2.23
  -4   0  27   19.83    3.02
  -4   0  27   26.06    1.96
  -4   0  26   21.76    2.84
  -4   0  26   13.31    5.00
  -4   0  26   14.50    2.10
  -4   0  26   16.38    2.21
  -4   0  26   14.73    2.10
  -4   0  26   16.06    2.72
  -4   0  26   14.17    2.67
  -4   0  26   16.50    1.83
  -4   0  25  132.76    5.91
  -4   0  25  131.78    8.81
  -4   0  25  138.11    5.67
  -4   0  25  145.50    5.46
  -4   0  25  139.35    5.32
  -4   0  25  140.79    5.64
  -4   0  25  133.85    5.50
  -4   0  25  143.10    6.32
  -4   0  25  147.31    5.96
  -4   0  25  138.01    6.01
  -4   0  24  131.87    5.58
  -4   0  24  121.70    8.07
  -4   0  24  127.88    5.31
  -4   0  24  130.00    5.70
  -4   0  24  135.85    5.43
  -4   0  24  139.75    5.24
  -4   0  24  138.12    5.40
  -4   0  24  131.00    5.05
  -4   0  24  131.65    5.46
  -4   0  24  135.39    5.40
  -4   0  24  143.63    5.75
  -4   0  23    9.77    2.40
  -4   0  23    9.61    1.37
  -4   0  23   12.01    2.36
  -4   0  23    4.61    4.67
  -4   0  23   10.35    1.88
  -4   0  23    8.99    1.64
  -4   0  23    8.65    1.89
  -4   0  23    9.57    2.77
  -4   0  23   10.85    1.79
  -4   0  23    8.96    2.38
  -4   0  23    7.85    1.91
  -4   0  22   16.87    4.93
  -4   0  22   19.39    1.97
  -4   0  22   18.51    1.52
  -4   0  22   19.68    3.84
  -4   0  22   17.53    2.00
  -4   0  22   15.23    2.38
  -4   0  22   19.54    2.34
  -4   0  22   17.21    2.51
  -4   0  21   27.75    2.20
  -4   0  21   31.60    2.55
  -4   0  21   30.83    2.54
  -4   0  21   31.40    2.17
  -4   0  21   28.81    1.70
  -4   0  21   30.26    5.06
  -4   0  21   29.56    2.04
  -4   0  20  507.22   19.71
  -4   0  19    6.53    4.32
  -4   0  18   20.06    4.62
  -4   0  17  375.38   15.18
  -4   0  16    3.24    4.00
  -4   0  15 1093.21   38.30
  -4   0  14   26.78    4.40
  -4   0  13   22.23    4.11
  -4   0  13   20.17    1.18
  -4   0  12    3.79    3.53
  -4   0  12    1.41    1.62
  -4   0  12    1.45    1.02
  -4   0  11   53.35    4.33
  -4   0  11   62.14    3.00
  -4   0  11   56.03    2.52
  -4   0  10   24.32    3.77
  -4   0  10   20.55    1.99
  -4   0   9   22.53    3.69
  -4   0   9   27.43    2.16
  -4   0   8  455.56   16.79
  -4   0   8  472.15   16.14
  -4   0   7  628.22   22.80
  -4   0   7  669.24   22.35
  -4   0   6    3.66    3.19
  -4   0   6    7.45    1.88
  -4   0   5  940.25   32.15
  -4   0   4 2033.09   68.38
  -4   0   3  392.93   13.79
  -4   0   3  377.29   13.71
  -4   0   2 2839.01   95.07
  -4   0   1  207.10    7.79
  -4   0   0   13.37    2.55
  -4   0  -1  918.33   31.24
  -4   0  -2   52.99    3.40
  -4   0  -3 2774.16   92.96
  -4   0  -4   33.26    2.91
  -4   0  -5  762.62   26.23
  -4   0  -6   94.35    4.66
  -4   0  -7   23.65    3.02
  -4   0  -8   61.26    3.82
   4   0   9  191.42    8.39
  -4   0  -9  190.70    7.76
   4   0  10   14.19    3.95
  -4   0 -10   12.95    2.88
   4   0  11   19.32    4.02
  -4   0 -11   18.24    3.08
   4   0  12    1.23    3.98
  -4   0 -12    0.11    2.67
   4   0  13  638.60   23.11
  -4   0 -13  625.08   22.48
   4   0  14  135.57    7.65
  -4   0 -14  146.96    6.71
   4   0  15  334.48   13.80
  -4   0 -15  341.77   13.11
   4   0  16   13.29    4.46
   4   0  16    8.57    4.68
  -4   0 -16    7.89    2.99
   4   0  17  122.79    5.53
   4   0  17  126.50    7.77
  -4   0 -17  128.52    6.44
   4   0  18  195.05   10.01
  -4   0 -18  217.66    8.93
   4   0  18  188.63    7.85
   4   0  18  191.20    7.52
   4   0  18  201.34    7.54
   4   0  19  154.28    5.98
   4   0  19  141.37    5.34
   4   0  19  156.59    8.74
  -4   0 -19  149.48    7.24
   4   0  19  138.84    5.40
   4   0  19  155.02    6.52
   4   0  19  139.43    5.74
   4   0  19  146.20    5.87
   4   0  20    3.39    1.24
   4   0  20    4.89    1.38
  -4   0 -20    1.56    3.03
   4   0  20    4.26    1.40
   4   0  20    5.27    2.33
   4   0  20    5.48    2.02
   4   0  20    4.37    2.42
   4   0  20    4.06    2.27
   4   0  20    4.06    2.16
   4   0  20    2.42    1.41
   4   0  20    2.98    4.48
   4   0  21    2.23    1.35
   4   0  21    3.49    2.14
   4   0  21    0.83    2.39
   4   0  21    3.25    2.38
   4   0  21    0.47    2.33
  -4   0 -21    3.28    3.23
   4   0  21    1.66    1.51
   4   0  21    2.15    2.48
   4   0  21    4.26    1.34
   4   0  21    0.79    1.52
   4   0  21   -0.29    4.82
   4   0  22   56.43    3.31
   4   0  22   57.05    3.19
   4   0  22   40.47    3.22
  -4   0 -22   43.65    4.36
   4   0  22   50.00    2.53
   4   0  22   45.12    3.79
   4   0  22   41.87    2.48
   4   0  22   47.09    2.42
   4   0  22   48.07    2.60
   4   0  22   53.39    6.18
   4   0  23   -0.37    2.17
   4   0  23    0.24    2.49
   4   0  23    0.52    2.51
  -4   0 -23   -0.89    3.23
   4   0  23    0.90    1.65
   4   0  23   -1.46    2.66
   4   0  23   -0.13    1.50
   4   0  23   -0.88    1.56
   4   0  23    0.05    1.73
   4   0  23   -3.79    5.04
   4   0  24  418.80   15.23
   4   0  24  440.66   14.89
   4   0  24  431.38   15.36
   4   0  24  424.26   14.80
   4   0  24  425.99   14.84
  -4   0 -24  447.66   16.97
   4   0  24  420.31   15.28
   4   0  24  424.25   15.20
   4   0  24  414.27   18.08
   4   0  24  420.91   14.85
   4   0  25   98.80    4.30
   4   0  25   94.51    5.12
   4   0  25  105.81    4.77
   4   0  25   92.41    7.69
   4   0  25   95.75    5.04
   4   0  25  104.08    4.96
   4   0  25  107.21    4.23
   4   0  25  101.75    4.27
   4   0  25   94.16    4.37
   4   0  26   20.21    2.13
   4   0  26   21.64    2.14
   4   0  26   25.22    3.43
   4   0  26   24.98    3.03
   4   0  26   15.57    5.46
   4   0  26   22.68    2.37
   4   0  26   21.22    2.10
   4   0  26   21.12    3.06
   4   0  26   21.03    3.02
   4   0  27  142.38    6.28
   4   0  27  140.87    6.41
   4   0  27  132.00    6.41
   4   0  27  147.49    5.73
   4   0  27  141.87    5.80
   4   0  27  150.22    5.72
   4   0  27  148.03    6.19
   4   0  27  143.28    5.64
   4   0  28   44.11    3.25
   4   0  28   45.04    3.44
   4   0  28   47.20    3.59
   4   0  28   48.12    2.93
   4   0  28   46.40    2.72
   4   0  28   36.73    2.66
   4   0  28   42.39    2.64
   4   0  29   95.21    4.78
   4   0  29   85.01    4.09
   4   0  29   86.80    3.94
   4   0  29   88.90    3.91
   4   0  30  206.26    7.76
   4   0  30  196.39    7.64
   4   0  30  220.75    8.23
   4   0  31   76.26    3.78
   4   0  31   86.65    4.48
   4   0  31   79.91    3.63
   4   0  32  153.26    6.44
   4   0  33   92.29    4.62
   4   0  34   67.40    3.74
   4   0  35    2.68    2.34
   4   0  36   20.49    2.49
   4   0  36   16.32    2.30
   4   0  37   -6.03    1.94
   4   0  37    2.06    1.81
   4   0  38   -4.97    1.62
   4   0  38    2.19    1.49
   4   0  39   -1.00    1.19
   4   0  39    1.16    1.09
  -4  -2  39  592.28    5.02
  -4  -2  39   13.05    3.35
  -4   2  38  167.33    3.76
  -4  -2  38   27.87    3.26
  -4   2  38   28.14    3.27
  -4  -2  38   26.95    3.00
  -4   2  37   62.06    2.81
  -4  -2  37   64.33    2.85
  -4  -2  37   22.44    2.47
  -4  -2  37   18.24    2.88
  -4   2  37   22.00    2.83
  -4  -2  36   11.38    2.26
  -4   2  36   18.78    2.45
  -4  -2  36   20.41    2.41
  -4  -2  36    8.87    2.30
  -4  -2  36   12.80    2.71
  -4   2  36   13.85    2.73
  -4   2  36   11.42    2.01
  -4   2  35  118.40    4.95
  -4  -2  35  119.13    5.12
  -4   2  35  122.91    5.49
  -4  -2  35  117.02    5.48
  -4   2  35  116.16    5.14
  -4  -2  35  116.10    5.09
  -4   2  35  116.70    5.13
  -4  -2  35  111.21    5.03
  -4  -2  34   51.01    3.29
  -4   2  34   53.55    2.90
  -4  -2  34   50.75    3.82
  -4   2  34   59.00    3.92
  -4  -2  34   54.19    3.55
  -4   2  34   51.05    3.51
  -4   2  34   53.13    3.49
  -4   2  34   50.02    3.49
  -4  -2  34   60.84    3.55
  -4   2  34   52.66    3.22
  -4  -2  34   55.45    3.48
  -4  -2  33   85.78    4.17
  -4   2  33   83.71    3.75
  -4  -2  33   83.26    4.67
  -4  -2  33   81.59    3.96
  -4   2  33   85.34    4.72
  -4   2  33   77.46    4.34
  -4  -2  33   83.75    4.37
  -4   2  33   81.33    4.25
  -4   2  33   83.75    4.35
  -4  -2  33   78.13    4.33
  -4  -2  33   84.02    4.35
  -4   2  33   81.84    4.14
  -4  -2  32  101.58    4.74
  -4  -2  32  103.06    4.25
  -4   2  32   98.61    4.93
  -4   2  32  105.21    4.49
  -4   2  32   99.73    4.58
  -4  -2  32  107.59    5.33
  -4  -2  32  100.91    4.64
  -4   2  32  106.00    5.34
  -4  -2  32  105.73    5.02
  -4   2  32  106.98    4.99
  -4   2  32   96.00    4.83
  -4  -2  32  104.79    4.93
  -4   2  32  102.36    4.91
  -4  -2  32  111.74    5.02
  -4   2  31  174.97    7.31
  -4  -2  31  179.89    7.31
   4   2 -31  189.55   10.30
  -4   2  31  187.61    7.38
  -4   2  31  183.02    6.99
  -4  -2  31  179.78    7.11
  -4  -2  31  180.14    6.79
  -4   2  31  167.53    7.01
  -4  -2  31  184.96    7.43
  -4   2  31  183.01    7.44
  -4   2  31  179.84    7.05
  -4  -2  31  182.56    7.63
  -4   2  31  172.98    7.56
  -4  -2  31  185.28    7.10
  -4  -2  31  181.79    7.29
  -4   2  31  185.78    7.20
  -4   2  30    8.01    2.23
  -4  -2  30    5.75    2.96
  -4   2  30    6.93    3.13
  -4  -2  30    7.26    2.36
  -4  -2  30    7.22    2.72
  -4   2  30    3.47    2.72
  -4  -2  30    0.08    2.89
  -4   2  30    4.57    2.84
   4   2 -30   11.36    4.92
  -4  -2  30    4.69    1.29
  -4   2  30    4.65    2.04
  -4  -2  30    5.47    2.39
  -4  -2  30    7.26    1.86
  -4   2  30    5.84    2.66
  -4   2  30    3.03    2.26
  -4   2  30    4.12    2.60
  -4   2  29   17.84    2.37
  -4  -2  29   18.64    2.46
  -4  -2  29   19.16    2.13
  -4   2  29   19.54    2.94
  -4  -2  29   17.96    2.93
  -4   2  29   16.21    2.40
  -4   2  29   14.21    2.77
  -4   2  29   16.62    1.88
  -4   2  29   15.94    2.35
  -4  -2  29   16.52    3.25
  -4   2  29   19.31    3.28
  -4  -2  29   16.68    2.50
  -4  -2  29   20.08    1.64
   4   2 -29   24.97    5.69
  -4   2  29   16.94    2.47
  -4  -2  29   16.97    2.66
  -4   2  29   21.54    2.91
  -4  -2  29   18.40    1.52
  -4  -2  29    8.60    2.82
  -4   2  29   15.12    2.95
  -4   2  28  113.03    5.15
  -4  -2  28  106.20    5.06
  -4   2  28  111.34    5.18
  -4   2  28  117.32    4.80
  -4  -2  28  105.09    4.60
  -4  -2  28  113.58    4.82
  -4   2  28  113.17    4.46
  -4   2  28  117.76    4.90
  -4   2  28  104.67    5.42
  -4  -2  28  100.36    4.84
  -4  -2  28  110.12    4.29
   4   2 -28  112.47    8.35
  -4   2  28  105.71    5.06
  -4  -2  28  105.68    4.95
  -4   2  28  108.59    4.85
  -4  -2  28  108.03    4.19
  -4   2  28  105.58    4.76
  -4   2  28  109.10    5.16
  -4  -2  28  107.96    5.15
  -4   2  27  179.90    7.08
  -4   2  27  177.59    7.51
  -4  -2  27  172.14    7.06
  -4  -2  27  174.20    7.30
  -4   2  27  174.67    7.31
  -4   2  27  176.42    6.99
  -4  -2  27  186.71    6.99
  -4  -2  27  176.73    6.86
  -4   2  27  199.70    6.72
  -4   2  27  179.78    7.26
  -4  -2  27  169.47    7.25
   4   2 -27  184.67   10.45
  -4  -2  27  175.97    7.15
  -4   2  27  179.93    7.22
  -4   2  27  184.53    7.03
  -4   2  27  173.51    7.23
  -4  -2  27  186.08    6.48
  -4   2  27  175.66    6.95
  -4  -2  26  106.33    3.84
  -4   2  26   96.28    4.68
  -4  -2  26  100.40    4.75
  -4   2  26  105.06    4.63
  -4  -2  26   97.58    4.51
  -4   2  26   96.57    4.42
  -4   2  26   95.49    4.38
  -4  -2  26   97.82    4.35
  -4   2  26  107.79    4.05
  -4  -2  26   92.58    4.20
  -4   2  26   95.64    4.33
  -4  -2  26   97.88    4.77
  -4  -2  26   95.55    4.67
  -4   2  26   97.14    4.71
  -4   2  26   95.30    4.64
  -4   2  26   90.54    4.38
  -4   2  26   93.30    4.89
  -4  -2  26   97.46    4.45
  -4  -2  25  144.58    5.08
  -4   2  25  130.96    8.22
  -4  -2  25  135.21    8.32
  -4   2  25  135.99    5.79
  -4  -2  25  138.04    5.79
  -4  -2  25  143.81    5.72
  -4   2  25  142.11    5.76
  -4   2  25  136.76    5.61
  -4   2  25  138.27    5.63
  -4  -2  25  138.77    5.47
  -4  -2  25  135.01    5.47
  -4   2  25  142.19    5.52
  -4   2  25  137.77    5.83
  -4  -2  25  126.38    5.81
  -4   2  25  138.39    5.77
  -4   2  25  134.88    5.79
  -4   2  25  130.38    6.01
  -4  -2  25  128.20    5.73
  -4   2  24  240.39    9.02
  -4  -2  24  223.42    8.58
  -4  -2  24  228.66    8.86
  -4   2  24  231.41    9.00
  -4   2  24  221.88    8.36
  -4   2  24  234.39    8.21
  -4   2  24  248.24   11.50
  -4  -2  24  214.98   11.23
  -4   2  24  220.90    8.71
  -4  -2  24  230.00    8.70
  -4   2  24  240.60    8.75
  -4   2  24  231.36    8.59
  -4  -2  24  228.38    8.70
  -4  -2  24  251.37    8.34
  -4  -2  24  230.82    8.48
  -4  -2  24  231.03    8.59
  -4   2  24  243.24    8.54
  -4   2  24  233.71    8.67
  -4   2  23   54.27    3.56
  -4  -2  23   59.23    3.08
  -4   2  23   50.57    5.64
  -4   2  23   54.38    3.29
  -4  -2  23   59.45    3.28
  -4   2  23   55.08    2.50
  -4   2  23   55.65    2.74
  -4  -2  23   62.77    5.67
  -4   2  23   56.47    3.30
  -4  -2  23   54.52    3.19
  -4   2  23   55.27    3.21
  -4   2  23   57.73    3.07
  -4  -2  23   54.74    3.07
  -4  -2  23   62.84    2.63
  -4  -2  23   53.86    2.85
  -4  -2  23   56.65    2.99
  -4   2  23   55.75    2.94
  -4  -2  23   55.79    3.21
  -4   2  23   56.44    3.10
  -4   2  22   16.55    1.85
  -4  -2  22   17.27    2.15
  -4  -2  22   15.91    1.92
  -4  -2  22   16.11    1.82
  -4   2  22   15.10    2.21
  -4  -2  22   15.26    2.38
  -4   2  22   13.09    4.25
  -4  -2  22   11.34    4.53
  -4  -2  22   12.33    2.00
  -4   2  22   16.16    2.52
  -4   2  22   17.67    1.63
  -4   2  22   18.64    2.07
  -4   2  22   17.09    2.33
  -4  -2  22   15.30    2.30
  -4   2  22   18.23    1.88
  -4   2  22   13.82    2.15
  -4  -2  22   13.53    2.01
  -4  -2  22   15.93    1.44
  -4   2  22   12.94    1.97
  -4  -2  21   10.10    1.87
  -4   2  21   10.03    1.60
  -4  -2  21    6.64    1.62
  -4  -2  21    7.80    1.59
  -4  -2  21    8.80    3.95
  -4   2  21   10.68    4.34
  -4   2  21    7.96    2.23
  -4  -2  21    9.58    2.06
  -4   2  21    7.88    2.22
  -4   2  21    9.87    1.50
  -4   2  21   11.32    2.19
  -4  -2  21   10.10    2.09
  -4   2  21    8.95    1.69
  -4  -2  21    8.37    2.87
  -4   2  21    8.47    1.88
  -4   2  21   10.67    1.87
  -4  -2  21    9.51    1.29
  -4  -2  21    7.97    1.51
  -4  -2  20   87.44    3.91
  -4   2  20   91.13    3.92
  -4   2  20   94.67    4.10
  -4   2  20   97.89    4.35
  -4  -2  20   92.48    3.98
  -4  -2  20   94.64    3.78
  -4  -2  20   91.42    3.83
  -4  -2  20   95.56    4.41
  -4   2  20  101.03    3.87
  -4  -2  20   85.83    4.06
  -4   2  20   91.22    3.98
  -4   2  20   92.98    4.08
  -4  -2  20   98.06    4.12
  -4   2  20  106.72    6.36
  -4  -2  20   89.64    6.41
  -4   2  19   17.98    2.01
  -4  -2  19   26.01    4.52
  -4   2  19   16.89    4.35
  -4  -2  19   17.09    1.85
  -4  -2  19   19.91    1.62
  -4  -2  19   20.28    2.28
  -4  -2  18   30.38    2.61
  -4  -2  18   34.37    4.33
  -4   2  18   30.82    4.50
  -4  -2  17   47.40    3.17
  -4   2  17   42.08    4.43
  -4  -2  17   40.17    4.30
  -4  -2  16  212.44    8.71
  -4   2  16  223.87    7.65
  -4  -2  16  210.62    9.61
  -4   2  16  204.58    9.60
  -4  -2  15  155.10    6.34
  -4   2  15  137.68    5.07
  -4   2  15  139.27    7.19
  -4  -2  15  149.02    7.34
  -4  -2  14  228.05    9.17
  -4   2  14  234.01    8.20
  -4   2  14  246.88    9.87
  -4  -2  14  233.06    9.91
  -4  -2  13  239.02    9.23
  -4   2  13  231.35    8.21
  -4   2  13  231.34    9.70
  -4  -2  13  230.66    9.72
  -4  -2  12  274.08   10.04
  -4  -2  12  250.51   10.36
  -4   2  12  253.99   10.21
  -4   2  12  249.80    9.02
  -4  -2  11   37.46    3.27
   4  -2 -11   31.86    1.92
  -4  -2  11   35.56    3.92
  -4   2  11   36.32    3.83
  -4   2  11   37.09    2.25
  -4  -2  10  165.17    7.01
   4  -2 -10  152.03    6.01
  -4   2  10  165.07    6.17
  -4  -2  10  162.80    6.99
  -4   2  10  170.70    7.01
  -4   2   9  368.91   13.29
  -4  -2   9  366.23   13.27
   4  -2  -9  351.79   12.60
  -4   2   8  231.41    8.85
  -4  -2   8  226.36    8.84
  -4  -2   8  216.50    9.10
  -4   2   7 1381.17   45.50
  -4  -2   7 1368.97   45.49
  -4  -2   7 1312.17   45.68
   4   2  -7 1304.88   45.15
  -4   2   6 1153.36   38.09
  -4  -2   6 1115.12   38.05
  -4   2   6 1150.25   38.06
   4   2  -6 1070.68   37.79
  -4   2   5 1995.89   68.15
  -4  -2   5 2043.67   68.15
  -4   2   5 2016.39   68.17
   4   2  -5 2037.69   67.97
  -4  -2   4  754.23   26.42
  -4   2   4  780.97   26.44
  -4   2   4  787.63   26.52
  -4  -2   4  774.46   26.71
   4   2  -4  756.11   26.26
  -4  -2   3  663.93   23.18
  -4   2   3  677.56   23.19
  -4  -2   3  643.35   23.47
   4   2  -3  673.98   23.05
  -4   2   3  699.42   23.35
  -4  -2   2   86.06    4.20
  -4   2   2   88.93    4.26
  -4  -2   2   82.81    4.61
  -4   2   2   86.32    4.49
   4   2  -2   85.04    4.08
  -4  -2   1  202.52    8.04
  -4   2   1  210.96    8.18
   4   2  -1  204.27    7.72
  -4  -2   0  272.66   10.47
  -4   2   0  289.59   10.67
   4   2   0  282.55   10.14
  -4  -2  -1  235.24    8.75
  -4   2  -1  238.84    9.01
   4   2   1  221.35    8.51
  -4  -2  -2  113.03    5.38
  -4   2  -2  126.48    5.95
   4   2   2  129.53    5.08
  -4  -2  -3   81.42    4.24
   4   2   3   88.91    3.98
  -4  -2  -4  437.26   15.77
   4   2   4  453.55   15.57
  -4  -2  -5   31.40    2.70
   4   2   5   29.23    2.45
  -4  -2  -6   19.25    2.33
   4   2   6   23.80    2.13
   4  -2   7  749.59   26.17
   4   2   7  779.93   26.27
  -4  -2  -7  751.33   25.78
  -4  -2  -7  739.49   25.22
   4   2   8  637.25   22.04
   4  -2   8  634.83   22.07
  -4  -2  -8  629.67   21.51
  -4  -2  -8  598.76   20.95
  -4   2  -8  669.18   22.39
   4   2   9  236.36    9.35
   4  -2   9  237.31    9.37
  -4  -2  -9  218.54    8.01
  -4  -2  -9  236.65    8.63
  -4   2  -9  241.46    9.71
   4   2  10  753.63   26.80
   4  -2  10  749.95   26.78
  -4  -2 -10  750.12   26.03
  -4   2 -10  779.27   27.09
   4   2  11  545.88   19.86
   4  -2  11  510.85   19.72
  -4  -2 -11  536.31   18.94
   4   2  11  559.23   18.86
  -4   2 -11  542.60   20.11
  -4  -2 -12  472.71   16.53
   4  -2  12  469.14   17.65
   4   2  12  461.12   17.55
   4  -2  12  468.03   17.56
   4   2  12  472.08   16.50
  -4   2 -12  462.90   17.81
   4  -2  13  272.27   11.65
   4   2  13  284.65   11.80
   4  -2  13  298.69   11.75
  -4   2 -13  300.38   12.14
   4   2  13  282.08   10.50
   4   2  14  167.45    8.38
   4  -2  14  174.50    8.51
   4   2  14  173.43    8.63
   4  -2  14  178.35    8.41
   4  -2  14  165.14    8.07
  -4   2 -14  176.53    8.67
   4   2  14  179.29    6.91
   4   2  15  111.76    6.97
   4  -2  15  111.79    6.87
   4  -2  15  123.81    6.45
   4   2  15  120.33    5.13
  -4   2 -15  112.04    6.79
   4  -2  16  162.27    7.81
  -4   2 -16  174.41    8.64
   4   2  16  162.08    6.15
   4  -2  16  169.76    8.57
   4   2  16  173.00    8.60
   4   2  17  104.35    4.17
   4  -2  17  114.72    6.80
   4   2  17  106.65    6.62
   4  -2  17  106.89    6.07
   4  -2  17   99.91    4.54
   4  -2  17  100.19    4.41
   4   2  17  103.27    4.39
  -4   2 -17  110.48    6.87
   4   2  17   91.05    4.10
   4  -2  17  107.02    4.60
   4   2  17  106.49    4.55
  -4   2 -18   50.56    5.49
   4   2  18   51.42    2.74
   4   2  18   55.35    3.28
   4  -2  18   58.43    3.39
   4  -2  18   55.65    3.05
   4   2  18   53.85    3.12
   4  -2  18   54.98    3.22
   4   2  18   49.00    2.97
   4  -2  18   54.65    3.09
   4  -2  18   50.96    4.24
   4  -2  18   52.76    3.19
   4   2  18   52.99    3.20
   4   2  18   56.20    5.65
   4  -2  18   66.81    5.74
   4  -2  19   16.43    2.39
   4  -2  19   15.22    2.63
   4   2  19   16.20    2.33
   4  -2  19   15.36    1.62
   4   2  19   16.28    1.33
  -4   2 -19   18.86    4.52
   4  -2  19   12.85    2.23
   4   2  19   16.15    2.27
   4  -2  19   12.52    2.23
   4   2  19   11.57    2.16
   4   2  19   12.47    1.86
   4  -2  19   12.87    3.23
   4  -2  19   11.29    2.20
   4   2  19   13.49    2.23
   4  -2  19   15.38    1.57
   4  -2  19   14.16    4.33
   4   2  19   14.19    4.50
  -4   2 -20  128.68    7.85
   4   2  20  119.33    4.94
   4  -2  20  100.45    6.11
   4   2  20  123.68    5.33
   4  -2  20  125.95    5.33
   4   2  20  128.02    4.61
   4  -2  20  129.33    4.80
   4  -2  20  119.68    5.18
   4   2  20  116.37    5.29
   4  -2  20  137.04    5.49
   4   2  20  122.53    5.37
   4  -2  20  123.55    5.30
   4  -2  20  127.05    5.35
   4   2  20  106.28    5.13
   4  -2  20  125.18    5.14
   4   2  20  122.97    7.83
   4  -2  20  129.04    7.87
  -4   2 -21   78.15    6.48
   4   2  21   74.33    3.49
   4   2  21   71.65    3.84
   4  -2  21   74.46    3.88
   4  -2  21   74.67    4.83
   4   2  21   66.66    3.92
   4  -2  21   72.35    4.33
   4  -2  21   75.17    4.23
   4  -2  21   82.90    6.67
   4   2  21   69.38    6.28
   4   2  21   68.35    3.79
   4  -2  21   79.52    3.86
   4  -2  21   75.27    3.33
   4   2  21   81.76    3.16
   4  -2  21   72.17    4.29
   4   2  21   75.60    4.09
   4  -2  21   69.63    4.34
   4   2  22   50.57    3.45
   4  -2  22   51.50    3.73
   4  -2  22   54.18    3.45
  -4   2 -22   50.56    5.67
   4   2  22   51.95    2.92
   4   2  22   49.79    3.42
   4  -2  22   54.80    3.36
   4  -2  22   52.81    3.50
   4  -2  22   51.43    3.36
   4   2  22   57.04    3.34
   4   2  22   48.92    3.36
   4  -2  22   58.39    3.26
   4  -2  22   48.00    5.49
   4   2  22   50.20    5.72
   4   2  22   51.54    2.47
   4  -2  22   52.88    2.69
   4   2  23   14.45    2.88
   4  -2  23   11.79    2.66
   4  -2  23    9.91    2.63
   4   2  23   11.34    1.50
   4   2  23   12.90    2.07
   4  -2  23   16.46    2.75
   4   2  23   11.50    2.77
   4   2  23    8.43    2.50
   4   2  23    9.25    2.47
   4  -2  23   17.47    2.55
   4  -2  23    9.86    2.34
  -4   2 -23    5.74    4.14
   4   2  23   14.92    4.93
   4  -2  23    9.71    4.96
   4  -2  23   10.22    1.75
   4   2  24   85.32    4.66
   4  -2  24   83.78    4.46
   4  -2  24   85.52    4.54
   4   2  24   85.32    4.05
   4   2  24   87.14    4.43
   4  -2  24   82.57    4.48
   4   2  24   81.95    4.37
   4   2  24   93.11    4.40
   4  -2  24   95.73    4.39
   4  -2  24   87.33    4.43
  -4   2 -24   88.14    6.95
   4   2  24   81.22    6.77
   4  -2  24   79.71    6.98
   4   2  24   85.91    3.61
   4  -2  24   88.03    3.81
   4  -2  25   39.78    3.33
   4   2  25   43.34    3.38
   4  -2  25   46.98    3.26
   4   2  25   47.81    3.33
  -4   2 -25   48.49    5.72
   4   2  25   44.98    2.93
   4   2  25   50.55    2.49
   4  -2  25   44.75    2.69
   4   2  25   46.08    3.71
   4  -2  25   47.00    3.51
   4  -2  25   47.24    3.54
   4  -2  25   45.67    3.49
   4   2  25   43.34    3.52
   4   2  26   15.18    2.34
   4   2  26   14.22    1.74
   4  -2  26   13.84    2.00
  -4   2 -26   11.50    4.63
   4   2  26   11.23    2.65
   4  -2  26   11.30    2.78
   4   2  26   12.48    2.65
   4  -2  26   13.32    2.67
   4   2  26   13.21    1.97
   4   2  26   15.62    3.14
   4  -2  26   15.23    2.84
   4  -2  26   20.02    3.02
   4   2  27    8.04    2.18
   4   2  27   11.68    1.73
   4  -2  27   10.93    2.01
  -4   2 -27    9.86    5.07
   4   2  27    8.03    2.74
   4  -2  27   12.08    2.70
   4  -2  27   12.33    2.89
   4  -2  27   14.78    2.81
   4   2  27   11.86    3.18
   4  -2  27    8.44    1.98
   4   2  27   10.72    1.87
   4   2  28  133.28    5.28
   4   2  28  126.57    5.81
   4  -2  28  142.30    5.86
   4   2  28  138.17    5.52
   4  -2  28  125.98    5.34
   4  -2  28  135.41    5.44
   4   2  28  137.93    5.26
   4  -2  28  132.41    5.88
   4   2  28  136.04    6.17
   4   2  29    4.63    2.93
   4  -2  29    6.29    2.66
   4   2  29    5.16    1.72
   4   2  29    5.55    2.73
   4  -2  29    4.19    2.67
   4  -2  29    7.44    1.98
   4  -2  29    1.94    1.96
   4   2  29    7.59    2.15
   4  -2  30  120.75    5.19
   4   2  30  121.33    5.22
   4   2  30  114.12    4.92
   4  -2  30  108.63    4.78
   4  -2  30  116.89    4.73
   4   2  30  113.27    4.63
   4   2  30  120.47    5.52
   4  -2  30  112.62    5.18
   4   2  31    1.02    2.76
   4  -2  31    0.28    2.41
   4   2  31    3.63    1.63
   4   2  31    1.93    1.97
   4   2  31   -0.74    2.53
   4  -2  31    2.02    2.49
   4  -2  31    3.26    1.83
   4  -2  31    1.74    1.86
   4   2  32    1.35    1.91
   4   2  32    2.79    1.58
   4  -2  32    3.07    1.76
   4   2  32   -1.17    2.67
   4  -2  32    2.03    2.57
   4  -2  32    0.70    1.85
   4   2  32    6.10    2.45
   4  -2  32    3.06    2.41
   4   2  33   24.69    2.14
   4   2  33   24.28    2.87
   4  -2  33   23.89    2.48
   4  -2  33   21.97    2.09
   4   2  33   26.09    2.53
   4  -2  33   28.09    2.58
   4   2  34    0.13    1.58
   4   2  34   -0.97    2.07
   4  -2  34    6.15    2.12
   4   2  34    1.86    2.33
   4  -2  34    2.00    1.62
   4   2  35   20.21    2.06
   4  -2  35   15.69    2.02
   4   2  35   16.12    2.30
   4  -2  36    2.44    1.73
   4   2  36    6.41    1.95
   4  -2  37   54.58    2.61
   4   2  37   66.22    2.80
   4   2  38    1.86    1.15
  -4  -4  38   42.26    2.13
  -4   4  37   11.73    1.61
  -4  -4  37   11.15    1.68
  -4   4  36    5.69    1.75
  -4  -4  36    6.07    1.61
  -4  -4  36    5.48    1.84
  -4   4  36    4.22    1.45
  -4   4  35   13.52    2.08
  -4  -4  35   14.78    1.93
  -4  -4  35   15.70    2.12
  -4  -4  35   17.52    2.15
  -4   4  35   14.55    1.81
  -4  -4  34  109.16    4.63
  -4  -4  34  102.65    4.54
  -4   4  34  103.82    4.32
  -4  -4  34  100.68    4.32
  -4   4  33   27.05    2.29
  -4  -4  33   33.76    2.48
  -4  -4  33   30.66    2.24
  -4  -4  33   27.52    2.84
  -4  -4  33   32.12    2.78
  -4   4  33   33.75    2.49
  -4   4  32   17.00    2.14
  -4  -4  32   15.70    2.21
  -4  -4  32   17.46    2.10
  -4   4  32   14.38    2.05
  -4   4  32   13.51    2.12
  -4  -4  32   17.56    2.74
  -4  -4  32   17.82    2.61
  -4   4  32   15.86    2.65
  -4   4  32   18.94    2.42
  -4   4  31   19.74    2.42
  -4  -4  31   16.49    2.27
  -4  -4  31   16.16    2.24
  -4   4  31   16.04    2.18
  -4   4  31   13.92    2.07
  -4  -4  31   15.12    2.83
  -4  -4  31   15.59    2.74
  -4   4  31   14.91    2.75
  -4   4  31   14.58    2.47
  -4   4  30    1.79    2.12
  -4  -4  30    1.23    1.99
  -4  -4  30    2.52    2.12
  -4  -4  30    3.39    2.70
  -4  -4  30    2.36    2.63
  -4   4  30    0.91    2.61
  -4  -4  30    4.34    1.21
  -4   4  30    2.59    2.40
  -4   4  30    1.93    2.05
  -4   4  30    1.69    1.93
  -4  -4  29   26.67    1.73
  -4   4  29   24.47    2.40
  -4  -4  29   27.76    3.10
  -4  -4  29   24.81    2.99
  -4   4  29   29.01    3.05
  -4  -4  29   26.84    2.66
  -4  -4  29   23.37    2.42
  -4   4  29   28.51    2.42
  -4   4  29   26.52    2.57
  -4   4  28  184.85    7.09
  -4   4  28  183.33    7.11
  -4   4  28  180.96    6.71
  -4   4  28  189.28    7.53
  -4  -4  28  183.56    7.40
  -4   4  28  187.37    7.43
  -4   4  28  173.08    6.96
  -4  -4  28  182.14    6.96
  -4  -4  28  190.25    7.20
  -4  -4  27  121.54    4.83
  -4  -4  27  110.27    4.96
  -4   4  27  116.02    4.97
  -4   4  27  112.90    4.88
  -4  -4  27  108.95    4.62
  -4   4  27  109.34    5.38
  -4   4  27  112.66    4.76
  -4  -4  27  117.89    5.32
  -4   4  27  119.17    5.37
  -4   4  27  109.74    4.47
  -4   4  27  109.19    4.74
  -4   4  26   10.89    1.76
  -4  -4  26    9.96    2.35
  -4  -4  26   10.35    2.11
  -4   4  26   14.54    2.14
  -4   4  26   10.71    2.29
  -4  -4  26   10.82    1.85
  -4   4  26    7.81    2.64
  -4   4  26   10.39    2.03
  -4   4  26   12.09    2.06
  -4  -4  26   10.72    2.73
  -4   4  26   11.90    2.70
  -4   4  25   81.66    3.53
   4   4 -25   95.10    7.34
  -4   4  25   79.20    3.92
  -4   4  25   81.50    3.79
  -4  -4  25   81.17    3.69
  -4  -4  25   78.58    4.00
  -4  -4  25   79.28    4.25
  -4   4  25   75.47    4.20
  -4  -4  25   76.38    3.57
  -4   4  25   72.01    4.21
  -4  -4  25   77.27    4.37
  -4   4  25   79.80    3.68
  -4  -4  24   22.59    2.99
  -4   4  24   17.47    2.97
  -4  -4  24   17.82    1.97
  -4   4  24   18.85    1.94
  -4   4  24   20.17    2.35
   4   4 -24   24.41    5.28
  -4   4  24   19.33    2.11
  -4   4  24   18.85    2.72
  -4  -4  24   18.21    2.06
  -4   4  24   13.87    3.13
  -4   4  24   17.85    2.40
  -4   4  24   18.41    2.18
  -4   4  23   93.99    4.05
  -4   4  23  103.21    4.50
   4   4 -23   98.97    7.43
  -4   4  23  102.61    4.38
  -4   4  23   91.73    4.22
  -4  -4  23   94.60    4.62
  -4   4  23   95.20    4.47
  -4  -4  23   98.93    4.10
  -4   4  23   99.24    4.69
  -4  -4  23   85.75    4.05
  -4   4  23   91.49    4.68
  -4  -4  23   97.99    4.76
  -4   4  23   94.74    4.12
  -4   4  22  123.16    5.52
  -4  -4  22  118.67    4.87
  -4   4  22  124.15    5.35
  -4   4  22  118.53    4.90
  -4   4  22  120.59    5.23
   4   4 -22  121.83    8.26
  -4   4  22  122.47    5.01
  -4   4  22  122.33    5.12
  -4   4  22  122.75    5.27
  -4  -4  22  120.41    5.39
  -4  -4  22  125.04    4.89
  -4  -4  22  125.91    4.66
  -4   4  22  125.11    4.94
  -4  -4  22  131.82    5.49
  -4   4  21   96.53    4.71
  -4  -4  21   96.05    5.55
  -4  -4  21   89.60    4.11
  -4   4  21  100.35    4.15
  -4   4  21   97.15    4.53
  -4   4  21   97.07    4.47
   4   4 -21  109.89    7.72
  -4   4  21  102.82    4.36
  -4   4  21   97.72    4.18
  -4   4  21  101.58    4.55
  -4  -4  21   96.91    4.59
  -4  -4  21  101.01    4.08
  -4  -4  21  100.57    3.88
  -4  -4  21  104.29    4.68
  -4   4  21   98.37    4.16
  -4   4  20   51.29    3.32
  -4  -4  20   48.14    4.00
  -4  -4  20   51.96    2.71
  -4   4  20   53.28    2.75
  -4   4  20   54.70    3.35
  -4   4  20   50.76    3.04
   4   4 -20   48.86    5.71
  -4   4  20   53.59    2.95
  -4   4  20   50.52    2.70
  -4   4  20   53.57    3.15
  -4  -4  20   54.73    3.21
  -4  -4  20   49.58    3.03
  -4  -4  20   51.30    2.64
  -4  -4  20   53.42    2.50
  -4  -4  20   53.71    3.34
  -4   4  19  165.31    6.69
  -4  -4  19  152.53    7.77
  -4  -4  19  155.39    6.24
  -4   4  19  159.66    6.32
  -4   4  19  168.05    6.60
  -4   4  19  161.44    6.55
   4   4 -19  182.57    9.47
  -4   4  19  165.27    6.26
  -4   4  19  166.58    6.41
  -4  -4  19  170.94    6.74
  -4  -4  19  165.16    6.48
  -4  -4  19  173.35    6.22
  -4  -4  19  174.27    6.16
  -4   4  19  175.99    6.61
  -4  -4  19  181.15    6.69
  -4   4  18   32.80    2.75
  -4  -4  18   29.66    3.53
  -4  -4  18   28.01    2.12
  -4   4  18   34.30    2.59
  -4   4  18   32.43    2.79
  -4   4  18   34.94    1.79
  -4   4  18   32.15    2.09
  -4   4  18   30.49    2.30
  -4  -4  18   31.51    2.73
  -4  -4  18   30.06    2.49
  -4  -4  18   34.45    2.01
  -4  -4  18   32.78    1.94
  -4   4  18   34.09    2.52
  -4  -4  18   35.23    2.60
  -4   4  18   33.47    2.14
  -4  -4  17   19.52    2.20
  -4  -4  17   15.54    2.04
  -4  -4  17   19.29    1.65
  -4  -4  17   18.92    1.83
  -4  -4  17   22.24    2.43
  -4   4  17   21.39    2.41
  -4   4  17   19.32    2.27
  -4  -4  17   13.88    3.28
  -4   4  17   21.91    2.26
  -4   4  17   19.59    1.44
  -4   4  17   17.99    1.66
  -4   4  17   19.92    1.97
  -4   4  17   17.10    1.85
  -4   4  17   20.24    2.14
  -4   4  17   17.76    1.76
  -4  -4  17   16.60    1.64
  -4  -4  16   60.92    3.39
  -4  -4  16   62.74    3.21
  -4  -4  16   64.72    2.80
  -4  -4  16   65.89    2.95
  -4   4  16   62.01    3.41
  -4   4  16   66.85    3.27
  -4   4  16   66.94    3.30
  -4   4  16   60.42    2.69
  -4   4  16   66.03    2.89
  -4   4  16   67.24    3.13
  -4  -4  16   63.42    2.86
  -4   4  16   68.34    2.94
  -4  -4  16   61.71    3.27
  -4   4  16   64.11    3.21
  -4  -4  16   52.44    4.62
  -4   4  16   56.35    3.19
  -4   4  15  297.25   10.41
  -4  -4  15  280.28   10.15
  -4  -4  15  279.03   11.97
  -4  -4  15  278.20   10.09
  -4   4  15  276.02   10.63
  -4   4  15  288.65   10.03
  -4   4  15  292.95   10.21
  -4   4  15  290.69   10.12
  -4   4  15  299.55   10.32
  -4  -4  15  280.19   10.34
  -4  -4  15  289.66   10.27
  -4  -4  15  301.72   10.41
  -4   4  15  276.66   11.20
  -4   4  14 1149.57   39.14
  -4   4  14 1094.83   40.11
  -4  -4  14 1174.48   39.18
  -4   4  14 1184.88   39.40
  -4   4  14 1192.42   39.20
  -4  -4  14 1204.39   39.42
  -4   4  14 1158.79   39.30
  -4  -4  14 1194.13   40.99
  -4   4  14 1128.17   39.83
  -4  -4  14 1137.21   39.24
  -4  -4  13 1341.22   44.89
  -4   4  13 1253.00   45.62
  -4  -4  13 1383.36   46.66
  -4   4  13 1287.46   45.54
  -4  -4  13 1366.74   44.83
  -4   4  12  693.00   23.01
  -4  -4  12  690.56   24.71
  -4   4  12  648.18   23.63
  -4  -4  12  673.10   22.79
  -4   4  12  642.71   23.48
  -4   4  11  646.30   23.17
  -4   4  11  672.02   23.56
  -4  -4  11  703.55   24.56
  -4   4  10 1145.21   40.28
  -4  -4  10 1205.37   41.12
   4  -4  -9  947.08   31.10
  -4  -4   9  926.57   31.92
   4   4  -8  777.20   27.96
   4  -4  -8  810.82   27.84
   4   4  -7  254.40   10.20
   4  -4  -7  252.90    9.97
   4   4  -6   22.19    3.33
   4  -4  -6   23.66    3.10
  -4   4   6   21.65    2.38
   4   4  -5  378.95   14.22
   4  -4  -5  348.94   14.03
   4  -4  -5  404.48   13.92
  -4   4   5  375.41   13.70
  -4  -4   5  376.33   14.78
   4   4  -4   65.77    4.56
   4  -4  -4   58.13    4.26
  -4  -4   4   61.30    5.05
   4  -4  -4   72.51    3.88
  -4   4   4   70.88    3.80
   4   4  -3  429.90   16.07
  -4   4   3  432.18   15.76
   4  -4  -3  410.89   16.12
   4  -4  -3  469.22   15.95
  -4   4   2  451.51   16.35
   4   4  -2  452.71   16.64
   4   4  -2  449.68   15.90
   4  -4  -2  397.86   16.69
   4  -4  -2  506.29   16.60
  -4   4   1  129.13    6.00
   4   4  -1  122.20    6.07
   4   4  -1  121.42    4.89
   4  -4  -1  138.50    5.97
  -4   4   0  734.05   25.59
   4   4   0  700.79   25.52
   4  -4   0  678.18   25.82
  -4   4  -1  225.72    9.08
   4   4   1  210.16    8.91
   4  -4   1  195.05    9.26
   4  -4   1  237.68    9.06
   4   4   2   14.12    3.24
  -4   4  -2   13.66    3.13
   4  -4   2   15.88    3.84
   4  -4   2   17.54    3.11
   4  -4   3   47.80    4.58
   4   4   3   51.09    3.87
  -4   4  -3   49.24    4.04
   4  -4   4   48.67    4.71
  -4   4  -4   48.47    4.12
   4   4   4   49.83    3.87
   4   4   5   -0.11    2.70
   4  -4   5    3.87    3.83
  -4   4  -5    3.37    3.28
   4  -4   6   62.92    5.37
  -4   4  -6   63.98    4.84
   4   4   6   62.54    4.08
   4  -4   7  353.39   14.32
  -4   4  -7  381.32   14.01
   4  -4   7  334.66   12.53
  -4   4  -8  215.76    9.54
   4  -4   8  202.43    8.01
  -4   4  -9   69.56    5.35
   4  -4   9   56.14    3.49
   4   4   9   62.86    2.98
   4   4  10   84.84    3.56
  -4   4 -10   92.66    6.09
   4  -4  10   90.34    4.52
   4  -4  10   86.03    3.87
   4   4  10   84.54    3.71
   4  -4  11   74.06    5.81
   4   4  11   77.27    3.23
  -4   4 -11   81.69    5.81
   4   4  11   69.01    4.03
   4  -4  11   72.72    4.23
   4   4  11   76.12    3.39
   4  -4  11   70.61    3.78
   4   4  12   41.20    2.56
   4  -4  12   38.04    3.44
   4  -4  12   43.77    5.04
   4   4  12   43.47    3.15
  -4   4 -12   37.79    4.88
   4  -4  12   46.85    2.31
   4   4  12   45.21    2.39
   4  -4  13  195.86    9.03
   4  -4  13  224.89    8.04
   4  -4  13  203.28   10.41
  -4   4 -13  216.09   10.41
   4   4  13  217.44    8.62
   4  -4  13  224.05    7.84
   4   4  13  215.26    7.87
   4  -4  14  235.41   10.56
   4  -4  14  257.03    9.46
   4  -4  14  263.34   11.80
  -4   4 -14  252.59   11.94
   4   4  14  256.07   10.04
   4  -4  14  275.71    9.24
   4   4  14  255.67    9.29
   4  -4  15   58.30    4.47
   4  -4  15   63.35    3.29
   4  -4  15   59.25    5.46
   4   4  15   59.70    3.64
  -4   4 -15   62.49    5.85
   4  -4  15   62.65    2.90
   4   4  15   62.24    3.02
   4  -4  16   54.53    4.50
   4  -4  16   65.78    5.69
   4   4  16   65.69    3.06
   4  -4  16   61.43    2.98
   4  -4  16   56.53    3.29
   4   4  16   61.05    3.70
   4  -4  17   70.16    3.62
   4   4  17   69.07    3.28
   4  -4  17   58.60    5.56
   4   4  17   64.35    3.91
   4  -4  18    6.65    2.27
   4  -4  18    6.37    3.86
   4   4  18    9.34    2.20
   4  -4  19    9.45    2.46
   4  -4  19    9.96    3.84
   4   4  19   12.75    2.42
   4   4  20  272.41   10.21
   4  -4  20  257.46   12.27
   4  -4  21    8.51    3.70
  -4   4 -21    3.04    1.79
   4  -4  21    9.47    2.50
   4   4  21    7.53    2.21
  -4   4 -21    5.30    4.73
   4   4  21    8.45    2.13
   4   4  22    6.36    2.06
   4   4  22    2.62    1.84
   4  -4  22    2.57    2.55
   4   4  22    3.47    2.14
  -4   4 -22    1.60    1.73
   4  -4  22    2.03    1.85
   4  -4  22    1.68    3.17
  -4   4 -22    7.10    4.93
   4   4  23  173.36    6.69
   4  -4  23  172.53    6.37
  -4   4 -23  160.14    6.65
   4   4  23  155.32    6.64
  -4   4 -23  171.70    9.81
   4  -4  23  164.37    6.97
   4   4  23  179.82    6.23
   4  -4  23  168.55    6.45
   4   4  24   39.83    2.89
   4  -4  24   37.60    2.43
  -4   4 -24   31.26    2.62
   4   4  24   34.63    2.85
  -4   4 -24   43.68    5.86
   4   4  24   40.06    2.10
   4  -4  24   34.96    2.51
   4  -4  24   36.54    3.24
   4   4  25   18.81    2.49
   4  -4  25   18.03    2.21
   4   4  25   22.81    1.71
   4  -4  25   21.42    2.89
   4   4  25   16.01    2.70
   4  -4  25   20.33    2.03
  -4   4 -25   17.34    2.22
   4   4  26   94.54    3.69
   4  -4  26   86.37    3.96
   4   4  26   95.65    4.31
   4   4  26   86.62    4.26
   4  -4  26   86.32    4.60
   4   4  27    9.03    2.15
   4  -4  27    5.16    1.86
   4   4  27    8.37    1.43
   4   4  27    8.43    2.13
   4   4  27    6.83    2.27
   4  -4  27    8.19    2.55
   4   4  28   12.90    2.30
   4  -4  28   12.65    1.97
   4   4  28   12.09    1.57
   4   4  28   11.29    2.03
   4   4  28   12.93    2.29
   4  -4  28   11.98    2.72
   4   4  29   66.25    3.41
   4   4  29   65.03    2.90
   4  -4  29   69.57    3.21
   4  -4  29   65.99    3.24
   4   4  29   70.61    3.50
   4   4  29   66.01    3.44
   4  -4  29   69.28    3.74
   4   4  30    8.93    2.00
   4  -4  30   12.62    1.78
   4   4  30    9.23    1.41
   4   4  30   10.61    1.80
   4   4  30   10.70    2.04
   4   4  31    6.25    1.82
   4   4  31    7.23    1.29
   4   4  31    7.61    1.76
   4  -4  31    8.63    1.65
   4  -4  32   59.46    2.80
   4   4  32   64.87    2.94
   4   4  32   64.81    3.00
   4   4  32   59.35    2.57
   4  -4  32   65.73    2.86
   4   4  33   65.80    2.87
   4  -4  33   65.33    2.75
   4  -4  33   63.79    2.74
   4   4  33   62.47    2.72
   4   4  33   59.18    2.46
   4  -4  34   22.17    1.56
   4   4  34   22.88    1.69
   4  -4  35   36.21    1.75
   4   4  35   34.79    1.79
  -4   6  34   65.23    2.54
  -4   6  33    6.11    1.29
  -4  -6  33    5.79    0.96
  -4   6  33    6.43    1.00
  -4  -6  33    4.41    1.18
  -4   6  32    5.57    1.50
  -4   6  32    8.31    1.09
   4   6 -32    3.28    1.04
  -4  -6  32    3.78    1.25
  -4  -6  32    4.30    1.14
  -4   6  31   33.93    1.76
  -4  -6  31   33.87    1.86
  -4  -6  31   31.69    2.10
  -4   6  31   35.62    2.29
  -4   6  31   29.04    2.18
  -4   6  30   16.45    1.96
  -4   6  30   11.74    1.38
  -4  -6  30   12.88    1.83
  -4   6  30   11.69    2.00
  -4  -6  30   12.24    1.50
  -4   6  29   18.96    2.22
  -4  -6  29   17.01    1.89
  -4   6  29   18.91    1.53
  -4  -6  29   12.15    1.96
  -4   6  29   17.02    2.04
  -4  -6  29   15.78    2.01
  -4   6  28   26.69    2.50
  -4  -6  28   26.96    2.27
  -4  -6  28   24.47    1.92
  -4  -6  28   28.27    2.33
  -4   6  28   26.28    2.34
  -4   6  27    4.78    2.18
  -4  -6  27    3.34    2.02
  -4  -6  27    3.35    1.55
  -4   6  27    2.42    2.24
  -4  -6  27    4.44    1.97
  -4   6  27    4.60    1.59
  -4   6  26   54.54    3.08
  -4  -6  26   51.13    2.67
  -4  -6  26   52.33    3.09
  -4   6  26   52.09    2.63
  -4  -6  26   53.71    3.04
  -4   6  26   54.33    3.34
  -4  -6  26   54.05    2.78
  -4   6  26   51.09    2.75
  -4   6  25    3.22    2.23
  -4  -6  25    3.26    2.15
  -4  -6  25    5.84    1.74
  -4   6  25    1.80    1.61
  -4   6  25    2.60    2.38
  -4  -6  25    3.06    1.75
  -4  -6  25    2.18    2.01
  -4   6  25    3.86    1.81
  -4   6  24   15.13    2.32
  -4  -6  24   11.08    2.35
  -4  -6  24   10.66    1.70
  -4   6  24   12.77    1.76
  -4   6  24    9.76    2.45
  -4  -6  24   11.62    1.90
  -4   6  24   10.04    1.93
  -4  -6  24   11.57    2.18
  -4  -6  23    0.13    1.97
  -4  -6  23    3.79    2.32
  -4  -6  23    2.33    1.62
  -4   6  23    2.11    1.63
  -4   6  23    2.38    2.25
  -4   6  23    1.82    1.91
  -4   6  23    1.33    2.32
  -4  -6  22   48.29    2.42
  -4  -6  22   44.12    3.10
  -4  -6  22   48.36    2.54
  -4   6  22   47.63    2.63
  -4   6  22   41.28    3.10
  -4   6  22   42.89    2.82
  -4   6  22   41.76    3.26
  -4  -6  21  194.69    6.83
  -4   6  21  189.41    7.20
  -4  -6  21  187.25    7.18
  -4  -6  21  184.88    6.76
  -4   6  21  179.87    6.90
  -4   6  21  173.34    7.00
  -4   6  21  172.52    7.23
  -4   6  20  115.76    5.09
  -4  -6  20  120.59    5.14
  -4  -6  20  120.92    4.69
  -4  -6  20  112.43    5.07
  -4  -6  20  120.31    4.60
  -4   6  20  118.73    4.98
  -4  -6  20  103.99    6.50
  -4   6  20  117.01    5.17
  -4   6  19  225.93    8.44
  -4  -6  19  230.56    8.50
  -4  -6  19  229.83    8.16
  -4   6  19  216.12    8.48
  -4  -6  19  215.56   10.72
  -4  -6  19  223.83    8.42
  -4  -6  19  228.64    8.05
  -4   6  19  216.72    8.32
   4   6 -19  193.02   10.57
  -4   6  18   78.00    4.10
  -4   6  18   79.51    3.33
  -4  -6  18   75.16    3.82
  -4   6  18   76.27    3.85
  -4   6  18   82.65    3.97
  -4  -6  18   75.39    3.49
  -4  -6  18   72.60    3.85
  -4  -6  18   77.60    3.31
  -4  -6  18   64.09    5.37
   4   6 -18   59.64    5.26
  -4  -6  17  268.38   12.27
  -4  -6  17  273.06   10.14
  -4   6  17  289.97   10.50
  -4   6  17  300.52   10.00
  -4   6  17  279.29   10.03
  -4   6  17  281.56   10.24
  -4  -6  17  284.44   10.36
  -4  -6  17  279.26   10.24
  -4  -6  17  290.78    9.94
  -4   6  17  265.51   10.26
  -4  -6  17  273.73   10.20
  -4  -6  17  282.98   10.07
   4   6 -17  244.02   11.89
  -4  -6  16  356.24   14.70
  -4  -6  16  352.09   12.52
  -4   6  16  367.89   12.81
  -4   6  16  364.05   12.35
  -4   6  16  358.88   12.38
  -4   6  16  361.50   12.56
  -4  -6  16  356.55   12.64
  -4  -6  16  354.99   12.55
  -4  -6  16  362.05   12.26
  -4   6  16  338.83   12.58
  -4  -6  16  349.52   12.51
  -4  -6  16  350.16   12.41
  -4   6  16  310.02   13.10
  -4  -6  15   37.20    4.61
  -4  -6  15   43.66    2.87
  -4   6  15   43.14    2.40
  -4   6  15   42.09    2.71
  -4   6  15   42.86    2.91
  -4  -6  15   45.16    3.05
  -4   6  15   42.58    2.82
  -4  -6  15   44.56    2.32
  -4  -6  15   41.16    2.85
  -4   6  15   44.00    3.27
  -4  -6  15   45.83    2.69
   4   6 -15   35.02    4.41
  -4   6  15   39.63    3.70
  -4  -6  14  739.82   28.34
  -4  -6  14  742.88   26.10
  -4   6  14  775.91   26.01
  -4   6  14  786.13   26.00
  -4   6  14  761.11   26.07
  -4  -6  14  783.79   26.21
  -4   6  14  762.50   26.14
  -4  -6  14  768.03   26.09
  -4   6  14  779.40   26.32
  -4  -6  14  770.50   26.03
   4   6 -14  649.41   27.48
  -4   6  14  720.08   26.99
  -4   6  13  142.31    5.98
  -4   6  13  137.49    5.50
  -4   6  13  144.99    5.55
  -4   6  13  141.08    5.61
  -4  -6  13  149.79    5.73
  -4   6  13  149.43    5.71
   4   6 -13  120.39    6.98
   4   6 -13  136.46    7.04
  -4   6  13  127.37    6.63
  -4  -6  13  135.48    5.61
  -4  -6  13  151.80    5.68
  -4  -6  13  142.92    7.97
  -4   6  12    8.58    2.20
  -4   6  12    8.72    1.89
  -4   6  12    8.87    1.84
  -4  -6  12    8.88    1.88
  -4  -6  12    7.10    2.00
  -4  -6  12    9.76    2.04
  -4  -6  12    8.05    3.81
  -4   6  12    9.85    1.91
   4   6 -12    7.05    3.20
  -4   6  12    6.64    3.04
  -4   6  11   87.93    4.23
  -4  -6  11   92.24    3.88
  -4   6  11   88.16    3.95
  -4  -6  11   83.01    3.99
   4   6 -11   76.34    5.41
  -4   6  11   73.82    5.17
  -4   6  11   85.08    3.78
  -4  -6  11   92.99    4.01
  -4   6  11   88.38    3.85
  -4   6  10   44.36    2.97
  -4   6  10   44.62    2.76
  -4   6  10   49.13    2.69
  -4  -6  10   43.99    2.69
  -4  -6  10   42.06    2.64
  -4  -6  10   42.74    2.58
  -4  -6  10   48.30    2.78
  -4   6  10   47.32    2.23
   4   6 -10   48.13    4.36
  -4   6  10   40.42    4.36
  -4   6   9   42.02    4.47
  -4  -6   9   52.42    2.86
  -4  -6   9   50.95    2.68
  -4  -6   9   52.10    2.65
  -4  -6   9   51.86    2.98
  -4   6   9   48.34    2.92
  -4   6   9   48.45    3.00
  -4   6   9   47.15    2.46
  -4  -6   9   48.11    5.08
  -4  -6   8   33.98    2.42
  -4  -6   8   34.48    2.40
  -4   6   8   37.18    2.17
  -4  -6   8   39.36    2.54
  -4   6   8   37.65    2.58
  -4   6   8   39.36    2.68
  -4  -6   8   35.93    4.68
   4   6  -8    7.08   72.10
  -4   6   8   43.48    4.66
   4   6  -7   75.80    3.23
  -4  -6   7   72.96    3.47
  -4  -6   7   80.55    3.40
  -4   6   7   73.30    3.19
  -4  -6   7   79.28    3.70
  -4   6   7   76.46    3.68
  -4   6   7   78.71    3.64
  -4  -6   7   71.44    5.88
  -4   6   7   72.95    5.64
  -4  -6   6  103.34    7.10
  -4  -6   6  126.01    4.94
  -4   6   6  121.47    5.02
  -4   6   6  121.56    4.98
   4   6  -6  115.76    4.55
   4  -6  -6  122.90    6.25
  -4  -6   6  118.10    4.77
  -4   6   6  121.83    4.54
  -4  -6   6  118.63    4.67
  -4   6   6  103.07    6.92
  -4   6   5    7.57    1.89
   4   6  -5   10.78    1.57
   4   6  -5    7.88    1.75
   4  -6  -5    7.97    2.94
  -4  -6   5    6.99    1.67
  -4  -6   5    8.98    1.72
  -4  -6   5    4.85    2.01
  -4  -6   5   10.15    3.82
  -4   6   5   11.00    2.19
  -4   6   5   12.51    4.13
   4   6  -5    4.30    3.24
   4   6  -4   95.70    3.99
   4   6  -4   85.61    3.74
   4  -6  -4   83.23    5.35
  -4  -6   4   93.65    3.90
  -4   6   4   90.05    3.97
  -4  -6   4   94.64    4.21
  -4  -6   4   84.28    6.28
  -4   6   4   91.33    4.08
   4   6  -4   87.66    5.55
   4   6  -3   27.31    1.97
   4   6  -3   30.36    2.32
   4  -6  -3   22.36    3.38
  -4  -6   3   27.60    2.10
  -4   6   3   28.93    2.29
  -4  -6   3   26.61    2.47
  -4  -6   3   16.99    4.13
  -4   6   3   26.64    2.31
   4   6  -3   28.99    4.05
   4   6  -2  111.35    4.37
   4   6  -2  110.82    4.65
   4  -6  -2   97.69    6.07
  -4  -6   2  108.17    4.44
  -4   6   2  105.65    4.63
  -4  -6   2  114.77    4.85
  -4  -6   2  105.67    6.76
  -4   6   2  114.40    4.58
   4   6  -2  112.08    6.22
   4   6  -1  145.14    5.82
   4   6  -1  146.92    5.58
   4  -6  -1  135.45    7.38
  -4  -6   1  158.18    5.58
  -4   6   1  138.37    5.63
  -4  -6   1  153.62    5.97
  -4  -6   1  144.83    7.90
  -4   6   1  146.41    6.00
  -4   6   1  144.94    5.72
   4   6  -1  138.00    7.30
   4  -6   0   17.99    3.79
  -4  -6   0   19.59    1.83
  -4   6   0   15.95    1.99
  -4  -6   0   18.81    2.23
  -4  -6   0   11.79    4.15
   4   6   0   19.98    3.75
   4   6   0   18.17    1.70
   4   6   0   16.41    2.11
  -4   6   0   16.05    2.45
   4   6   1  131.60    5.11
   4   6   1  131.39    5.36
   4  -6   1  117.34    7.03
  -4  -6  -1  137.60    5.06
  -4   6  -1  131.12    5.24
  -4  -6  -1  130.04    5.47
  -4  -6  -1  136.01    7.60
  -4   6  -1  128.99    5.61
   4   6   1  134.34    6.83
   4   6   2  126.93    5.03
   4   6   2  136.88    5.32
   4  -6   2  111.96    6.92
  -4  -6  -2  136.81    4.99
  -4   6  -2  125.86    5.18
  -4  -6  -2  128.12    5.34
  -4  -6  -2  118.89    7.25
  -4   6  -2  130.37    5.60
   4   6   2  124.82    6.76
   4   6   3   12.46    1.56
   4   6   3   12.12    1.67
  -4   6  -3    9.31    2.32
   4   6   3   13.14    2.01
  -4  -6  -3   10.61    1.51
  -4   6  -3    9.41    1.92
  -4  -6  -3   11.33    2.19
  -4  -6  -3    3.80    3.53
  -4   6  -3   11.94    3.07
   4  -6   3   10.05    3.73
   4   6   3   13.80    3.41
   4   6   4   82.88    3.51
   4   6   4   83.35    3.81
   4  -6   4   74.15    5.78
  -4  -6  -4   85.51    3.35
  -4   6  -4   75.99    3.68
  -4  -6  -4   82.43    5.83
  -4   6  -4   79.00    4.17
   4   6   4   80.30    3.42
  -4  -6  -4   77.45    3.88
  -4   6  -4   77.40    5.16
   4   6   4   77.13    4.98
   4  -6   5   37.51    4.59
   4   6   5   30.25    3.78
  -4  -6  -5   39.57    2.74
   4   6   5   39.08    2.55
   4   6   5   38.73    2.25
  -4  -6  -5   34.63    4.21
  -4   6  -5   35.14    4.06
   4   6   5   39.15    2.24
  -4   6  -5   39.26    2.95
   4   6   6    8.12    1.59
  -4   6  -6    3.72    2.33
   4   6   6    3.71    2.97
   4  -6   6    7.29    3.83
   4  -6   6   10.05    1.41
  -4  -6  -6    5.50    2.02
   4   6   6    9.66    2.01
  -4  -6  -6    5.12    3.47
  -4   6  -6    6.18    3.42
   4   6   6    7.14    1.62
   4   6   7   30.23    2.12
   4  -6   7   23.56    4.32
   4  -6   7   29.85    1.86
  -4  -6  -7   27.33    2.46
  -4  -6  -7   25.68    3.84
  -4   6  -7   26.25    2.78
   4   6   7   30.68    2.14
   4   6   7   27.38    2.38
  -4   6  -7   22.18    3.99
  -4   6  -8  104.91    4.69
   4   6   8   98.89    4.01
   4  -6   8   79.43    6.45
  -4   6  -8   90.80    4.26
   4  -6   8   93.18    3.84
  -4  -6  -8   90.99    4.17
  -4  -6  -8   79.24    5.85
  -4   6  -8   90.88    6.09
   4   6   8  100.77    4.19
   4  -6   9  103.47    7.14
   4  -6   9  117.08    4.38
  -4  -6  -9  108.12    4.68
  -4   6  -9  101.47    4.70
   4   6   9  111.46    4.49
  -4   6  -9  112.39    5.04
  -4   6  -9  105.84    6.70
   4   6   9  107.03    4.66
   4   6  10   15.34    2.24
  -4   6 -10   16.34    2.61
   4  -6  10   19.29    1.67
  -4  -6 -10   17.14    2.15
  -4   6 -10   15.02    2.26
   4   6  10   20.47    2.02
  -4   6 -10   13.16    3.92
   4   6  10   21.17    3.07
   4  -6  10   18.19    4.18
   4   6  11   55.96    3.01
   4  -6  11   56.52    2.65
  -4  -6 -11   44.80    2.97
  -4   6 -11   46.03    2.99
   4   6  11   46.97    2.83
  -4   6 -11   53.44    3.44
   4   6  11   51.76    3.87
  -4   6 -11   51.50    5.03
   4  -6  11   43.93    6.94
   4  -6  12   34.56    2.37
  -4  -6 -12   34.90    2.76
  -4   6 -12   31.75    2.76
  -4   6 -12   36.29    3.14
   4   6  12   42.15    2.51
   4   6  12   44.29    3.55
  -4   6 -12   32.85    4.66
   4   6  12   33.95    2.64
  -4  -6 -13   56.20    3.24
  -4   6 -13   55.33    3.39
   4   6  13   67.15    3.17
  -4   6 -13   61.16    3.69
   4   6  13   68.69    4.03
  -4   6 -13   62.68    5.62
   4   6  13   60.04    3.35
   4   6  14  114.88    4.74
   4  -6  14  115.75    4.50
  -4  -6 -14  103.03    4.68
  -4   6 -14  105.63    4.76
   4   6  14  109.78    4.58
  -4   6 -14  106.37    4.99
  -4   6 -14   95.61    6.87
   4   6  14  116.69    5.53
   4  -6  14   96.17    7.05
   4   6  15   93.42    4.20
   4  -6  15   93.30    3.92
  -4   6 -15   95.27    4.50
   4   6  15   94.50    4.07
  -4   6 -15   85.47    4.18
  -4   6 -15   85.49    6.64
   4   6  15   87.07    4.78
   4  -6  15   80.08    6.54
   4   6  16   66.43    3.52
   4   6  16   69.12    3.39
  -4   6 -16   66.42    3.72
  -4   6 -16   65.53    3.53
   4   6  16   67.84    4.11
  -4   6 -16   55.20    8.22
   4  -6  16   72.49    6.05
   4   6  17  105.85    4.59
  -4   6 -17  109.70    4.80
  -4   6 -17  104.51    4.57
  -4   6 -17  103.63    7.11
   4   6  17   92.75    5.00
   4  -6  17   86.35    6.79
  -4   6 -18  233.55    8.80
  -4   6 -18  233.43    8.66
   4   6  18  233.75    8.68
  -4   6 -19   49.14    3.15
   4   6  19   50.11    2.96
  -4   6 -19   52.75    3.03
  -4  -6 -19   46.74    2.87
  -4  -6 -20   20.12    2.13
   4  -6  20   22.90    1.90
  -4   6 -20   24.12    2.43
   4   6  20   26.11    2.41
  -4   6 -20   26.38    2.36
  -4  -6 -21   33.76    2.37
   4   6  21   37.44    2.68
  -4   6 -21   38.09    2.67
  -4   6 -21   36.83    2.56
   4  -6  21   37.17    2.54
   4   6  22   41.77    2.71
  -4   6 -22   48.52    2.65
  -4   6 -22   40.17    2.57
   4  -6  22   39.15    2.62
   4   6  23   26.47    1.60
   4  -6  23   26.89    1.95
  -4   6 -23   28.92    2.11
   4   6  23   26.63    2.28
   4   6  24   17.90    1.34
   4   6  24   21.24    2.12
   4  -6  24   20.76    1.75
  -4   6 -24   23.56    1.80
   4   6  25    4.57    1.80
  -4   6 -25    7.78    1.41
   4   6  25    6.29    1.10
   4  -6  25    5.50    1.47
   4   6  26   69.07    2.69
   4  -6  26   68.64    2.94
   4   6  26   69.99    3.36
   4   6  26   66.86    3.16
   4  -6  27   20.83    1.96
   4   6  27   19.57    1.19
   4   6  27   18.63    1.84
   4  -6  27   20.09    1.58
   4   6  27   20.41    2.08
   4   6  28   12.31    1.57
   4  -6  28   12.06    1.64
   4   6  28   11.85    1.72
   4  -6  28    8.27    1.33
   4   6  28   12.61    1.76
   4   6  29    3.10    1.30
   4   6  29    5.71    1.51
   4  -6  29    2.91    1.10
   4   6  29    2.84    1.39
   4  -6  29    1.95    1.32
   4  -6  30   27.91    1.51
   4  -6  30   27.25    1.52
   4   6  30   29.96    1.61
   4  -6  30   21.64    1.43
   4   6  30   24.24    1.55
   4   6  30   24.85    1.65
   4  -6  31   12.46    1.01
  -4  -8  26   -0.73    0.74
  -4   8  26    1.85    0.86
   4   8 -26    0.56    0.78
  -4   8  25   47.11    1.91
   4   8 -25   45.73    2.01
   4   8 -24    8.35    1.26
  -4   8  23   18.74    1.27
   4   8 -23   21.03    1.53
   4   8 -22   13.77    1.59
  -4   8  22   16.35    1.25
  -4  -8  22   16.80    1.38
  -4  -8  22   18.63    1.50
  -4   8  21   11.48    1.22
  -4  -8  21   13.98    1.41
  -4   8  20   64.85    2.82
  -4  -8  20   72.85    3.05
  -4  -8  20   71.17    2.94
  -4   8  20   76.75    3.12
  -4  -8  19   59.71    2.72
  -4  -8  19   53.75    2.54
  -4   8  19   59.00    2.77
  -4  -8  18   31.67    2.09
  -4  -8  18   31.37    1.89
  -4   8  18   33.33    2.21
  -4  -8  17    8.24    1.65
  -4  -8  17    7.13    1.40
  -4   8  17    6.50    1.81
  -4  -8  16   13.19    1.80
  -4  -8  16   12.14    1.41
  -4   8  16   13.11    1.94
  -4  -8  15   49.08    2.54
  -4  -8  15   42.23    2.17
  -4   8  15   45.44    2.66
  -4   8  14  114.95    4.28
  -4  -8  14  103.23    4.38
  -4   8  14  101.30    4.49
  -4  -8  13   43.11    2.59
  -4   8  13   42.41    2.73
  -4   8  13   46.41    2.45
  -4  -8  13   42.85    2.54
  -4  -8  12   45.95    2.68
  -4   8  12   46.21    2.88
  -4   8  12   51.38    2.51
  -4   8  12   50.40    2.59
  -4  -8  12   49.34    2.70
  -4  -8  11  127.48    4.93
  -4   8  11  116.14    4.96
  -4   8  11  120.52    4.74
  -4   8  11  123.98    4.87
  -4  -8  11  123.08    4.88
  -4  -8  10   86.13    3.87
  -4   8  10   83.91    3.95
  -4  -8  10   87.82    3.83
  -4   8  10   91.84    3.87
  -4   8  10   89.45    3.72
  -4  -8   9   80.26    3.74
  -4  -8   9   84.26    3.69
  -4   8   9   87.44    3.81
  -4   8   9   86.54    3.65
  -4  -8   8   16.39    1.98
  -4  -8   8   12.55    1.83
  -4   8   8   12.37    1.84
  -4   8   7    4.47    1.81
  -4  -8   7    6.99    1.81
  -4  -8   7    4.49    1.70
   4  -8  -7    4.39    1.25
   4   8  -7    5.68    1.20
   4   8  -7    3.49    1.64
  -4   8   6    7.28    1.84
  -4  -8   6    7.83    1.83
  -4  -8   6    6.47    1.66
   4  -8  -6    6.93    1.40
   4   8  -6    7.92    1.33
   4   8  -6    5.67    1.64
  -4   8   5  124.13    4.93
  -4  -8   5  123.67    4.97
  -4  -8   5  120.55    4.84
   4   8  -5  133.50    4.71
  -4   8   5  121.98    4.65
   4   8  -5  113.89    4.74
  -4   8   4   25.06    2.21
  -4  -8   4   22.95    2.16
   4   8  -4   25.31    1.75
  -4   8   4   28.02    2.40
  -4  -8   4   22.75    1.90
  -4   8   4   18.71    1.72
  -4  -8   3    1.28    1.80
   4   8  -3    2.28    1.36
  -4   8   3    1.24    2.07
  -4  -8   3    2.45    1.50
  -4   8   3    2.66    1.39
  -4  -8   2   23.06    2.10
   4   8  -2   21.93    1.75
  -4   8   2   22.46    2.53
  -4  -8   2   22.19    1.84
  -4   8   2   23.38    1.86
  -4  -8   1   12.50    1.80
  -4   8   1   15.37    2.42
   4   8  -1   15.11    1.59
  -4  -8   1   13.03    1.60
  -4   8   1   14.93    1.74
  -4  -8   0    6.37    1.73
  -4  -8   0    8.42    1.50
  -4   8   0    7.27    1.71
  -4   8   0    8.13    2.29
   4   8   0    9.23    1.53
  -4   8  -1  108.57    4.78
  -4  -8  -1  104.29    4.44
  -4   8  -1  114.43    4.44
  -4  -8  -2   14.51    1.80
  -4   8  -2   17.32    1.90
  -4   8  -2   13.75    2.28
  -4  -8  -3   21.02    1.91
  -4   8  -3   21.85    2.06
  -4   8  -3   18.36    2.48
  -4  -8  -4    3.10    1.59
  -4   8  -4    4.82    1.83
  -4   8  -4    1.87    2.20
  -4  -8  -5    9.49    1.66
  -4   8  -5   15.25    2.00
  -4   8  -5   10.79    2.28
  -4   8  -6   40.56    2.74
  -4   8  -6   37.85    2.46
  -4  -8  -6   31.32    2.18
  -4   8  -7   48.09    2.97
  -4  -8  -7   47.30    2.47
  -4   8  -7   45.34    2.73
  -4  -8  -8    8.12    1.53
  -4   8  -8   11.43    1.95
  -4  -8  -9   69.87    3.15
  -4   8  -9   78.21    3.70
  -4   8 -10   15.07    2.18
  -4  -8 -10   14.57    1.56
  -4   8 -11   56.58    3.01
  -4  -8 -11   51.35    2.50
  -4   8 -12   57.45    2.92
  -4   8 -12   55.28    2.98
   4  -8  13    2.18    1.67
  -4   8 -13    6.82    1.77
  -4   8 -13    5.99    1.81
   4  -8  14    5.59    1.65
  -4   8 -14   11.14    1.83
  -4   8 -14    6.56    1.70
   4   8  15    4.47    1.57
   4  -8  15    5.75    1.56
   4  -8  15    4.06    1.54
  -4   8 -15    7.09    1.68
  -4   8 -15    6.93    1.55
   4   8  16    1.80    1.54
   4  -8  16    3.64    1.78
   4  -8  16    3.11    1.40
  -4   8 -16    1.33    1.34
  -4   8 -16    6.09    1.55
   4   8  17   27.49    1.97
   4  -8  17   23.83    1.87
   4  -8  17   26.88    1.79
  -4   8 -17   23.23    1.61
  -4   8 -17   26.83    1.84
   4  -8  17   26.28    1.78
   4   8  18    9.54    1.51
  -4   8 -18   12.52    1.47
   4  -8  18   10.25    1.53
   4  -8  18    8.76    1.38
   4  -8  19   24.04    1.70
   4  -8  19   23.48    1.63
   4   8  19   24.28    1.76
  -4   8 -19   28.51    1.65
   4  -8  19   25.89    1.46
   4  -8  20   77.38    3.23
   4  -8  20   85.94    3.20
  -4   8 -20   84.40    3.17
   4  -8  20   86.53    3.07
  -4   8 -21    4.45    0.97
   4  -8  21    6.73    0.97
   4   8  21    4.53    1.21
   4  -8  21    4.27    1.10
   4  -8  21    3.78    1.12
  -4   8 -22    0.95    0.85
   4  -8  22    1.61    0.77
   4   8  22    1.88    1.00
   4  -8  22    0.65    0.93
   4  -8  22    0.32    0.94
   4   8  23    2.59    0.84
   4  -8  23    2.96    0.68
   4  -8  23    2.98    0.81
  -4  10  -1    9.59    0.85
  -4  10  -2    8.81    0.74
  -5   1  39  408.69    8.96
  -5  -1  39  412.05    8.99
  -5   1  38   91.95    3.14
  -5  -1  38   99.12    3.17
  -5  -1  38    2.95    2.60
  -5   1  38    6.58    2.70
  -5   1  37   28.79    2.29
  -5  -1  37   31.57    2.99
  -5   1  37   29.72    3.02
  -5   1  37   59.65    3.06
  -5  -1  37   65.75    3.13
  -5  -1  37   29.08    2.46
  -5  -1  36  107.93    5.07
  -5   1  36  105.82    5.10
  -5  -1  36  104.95    4.66
  -5   1  36  110.23    4.74
  -5  -1  36  109.00    5.13
  -5  -1  36  109.52    4.77
  -5   1  36  112.32    5.19
  -5   1  36  121.30    5.00
  -5  -1  36  116.02    5.01
  -5   1  36  104.94    4.91
  -5   1  36  103.78    4.48
  -5   1  35   17.67    2.94
  -5  -1  35   23.71    3.02
  -5   1  35   18.43    2.07
  -5   1  35   17.11    2.74
  -5  -1  35   16.69    2.80
  -5   1  35   15.82    3.04
  -5  -1  35   14.40    2.32
  -5   1  35   14.39    2.57
  -5  -1  35   14.18    2.86
  -5  -1  35   19.03    2.55
  -5   1  34   38.47    2.66
  -5  -1  34   42.71    3.23
  -5   1  34   39.61    3.38
  -5   1  34   39.44    3.47
  -5  -1  34   40.13    3.47
  -5   1  34   43.88    2.70
  -5  -1  34   44.25    3.02
  -5   1  34   41.46    3.10
  -5  -1  34   44.22    3.60
  -5  -1  34   42.73    3.17
  -5  -1  34   40.90    3.49
  -5   1  34   41.43    3.47
  -5  -1  33   19.82    2.86
  -5   1  33   20.48    3.11
  -5  -1  33   22.45    3.14
  -5   1  33   26.36    2.19
  -5   1  33   13.34    3.16
  -5  -1  33   15.09    3.15
  -5   1  33   21.06    2.36
  -5   1  33   19.04    2.19
  -5  -1  33   20.00    2.92
  -5   1  33   21.87    2.97
  -5   1  33   18.51    2.79
  -5  -1  33   23.28    2.60
  -5  -1  33   17.84    2.76
  -5  -1  32   38.12    3.33
  -5   1  32   45.17    3.44
  -5   1  32   41.04    2.68
  -5  -1  32   39.94    3.57
  -5   1  32   41.75    3.56
  -5   1  32   44.42    2.92
  -5  -1  32   41.51    3.32
  -5   1  32   37.47    3.59
  -5  -1  32   42.83    3.54
  -5  -1  32   42.85    3.24
  -5   1  32   41.51    2.70
  -5   1  32   30.94    3.66
  -5  -1  32   36.26    3.50
  -5   1  31  251.63    9.66
  -5  -1  31  252.44    9.64
   5   1 -31  257.91   12.57
  -5  -1  31  256.99    9.67
  -5   1  31  250.43    9.66
  -5   1  31  251.59    9.25
  -5   1  31  248.39    9.81
  -5  -1  31  243.22    9.74
  -5   1  31  252.75    9.58
  -5  -1  31  251.76    9.59
  -5   1  31  259.07    9.22
  -5  -1  31  261.06    9.54
  -5  -1  31  253.64    9.51
  -5   1  31  258.40    9.42
  -5   1  31  248.37    9.19
  -5   1  30  249.38    9.46
  -5  -1  30  237.82    9.41
   5   1 -30  246.47   12.12
  -5  -1  30  242.66    9.32
  -5   1  30  242.34    9.36
  -5   1  30  250.85    9.01
  -5   1  30  239.84    9.51
  -5  -1  30  244.40    9.45
  -5   1  30  244.98    9.28
  -5  -1  30  245.13    9.35
  -5  -1  30  225.29    8.94
  -5  -1  30  250.43    9.23
  -5   1  30  247.95    8.86
  -5   1  30  246.48    9.13
  -5   1  30  247.65    8.95
  -5   1  29  299.02   11.60
  -5  -1  29  297.43   11.63
   5   1 -29  323.74   14.46
  -5  -1  29  322.45   11.60
  -5   1  29  316.61   11.61
  -5   1  29  311.68   11.25
  -5   1  29  315.74   11.43
  -5  -1  29  305.69   11.24
  -5  -1  29  316.76   11.47
  -5  -1  29  328.98   11.15
  -5   1  29  313.64   11.14
  -5   1  29  319.25   11.74
  -5  -1  29  321.74   11.78
  -5   1  29  311.18   11.60
  -5  -1  29  312.35   11.59
  -5   1  29  316.67   11.34
  -5  -1  28  104.24    4.94
  -5  -1  28   95.68    4.36
  -5  -1  28  106.45    4.08
  -5   1  28   92.21    7.77
  -5  -1  28   90.20    7.56
  -5   1  28  102.72    5.03
  -5  -1  28   94.19    5.00
  -5   1  28  100.03    4.88
  -5  -1  28  100.79    4.89
  -5  -1  28  107.11    4.31
  -5   1  28  108.72    4.26
  -5  -1  28  105.27    4.71
  -5   1  28   99.96    4.65
  -5   1  28   99.62    4.37
  -5  -1  28  100.59    5.12
  -5   1  28  100.35    5.02
  -5   1  28  110.80    4.53
  -5  -1  27   45.34    3.32
  -5   1  27   42.59    3.51
  -5  -1  27   41.14    3.30
  -5   1  27   47.51    2.72
  -5   1  27   37.96    3.01
  -5  -1  27   46.09    2.31
  -5   1  27   38.44    3.41
  -5  -1  27   37.97    3.45
  -5   1  27   41.26    5.80
  -5   1  27   47.72    3.18
  -5  -1  27   40.72    3.16
  -5  -1  27   44.64    3.20
  -5   1  27   47.08    2.44
  -5  -1  27   46.71    3.00
  -5  -1  27   40.47    2.53
  -5  -1  27   42.14    2.56
  -5   1  27   43.87    2.78
  -5  -1  27   43.41    5.72
  -5  -1  26   85.55    3.43
  -5   1  26   87.46    6.90
  -5  -1  26   81.90    7.06
  -5   1  26   77.90    4.37
  -5  -1  26   78.85    4.37
  -5   1  26   86.17    4.20
  -5  -1  26   82.06    4.11
  -5  -1  26   78.98    4.08
  -5   1  26   84.01    3.51
  -5  -1  26   85.05    3.96
  -5  -1  26   84.48    3.65
  -5  -1  26   77.62    3.60
  -5   1  26   83.05    3.96
  -5  -1  26   80.26    4.38
  -5   1  26   82.16    4.33
  -5  -1  26   86.60    4.25
  -5  -1  26   76.20    3.73
  -5   1  26   83.16    3.88
  -5  -1  25   30.29    2.71
  -5   1  25   30.17    1.85
  -5  -1  25   27.76    2.39
  -5  -1  25   25.22    2.10
  -5  -1  25   26.77    1.99
  -5  -1  25   28.00    1.82
  -5   1  25   23.83    2.69
  -5  -1  25   26.36    2.56
  -5   1  25   24.96    2.34
  -5  -1  25   18.75    5.18
  -5   1  25   25.14    5.08
  -5   1  25   28.78    2.77
  -5   1  25   25.80    2.80
  -5  -1  25   20.51    2.85
  -5  -1  25   28.64    3.14
  -5  -1  25   23.30    1.93
  -5   1  25   30.62    2.86
  -5   1  25   24.99    2.79
  -5  -1  25   21.74    2.72
  -5  -1  24   27.27    2.27
  -5  -1  24   22.19    2.04
  -5  -1  24   21.83    1.93
  -5   1  24   26.00    1.82
  -5  -1  24   22.30    2.51
  -5  -1  24   23.89    2.71
  -5   1  24   22.11    2.73
  -5  -1  24   22.70    2.43
  -5   1  24   20.85    2.29
  -5  -1  24   24.71    1.71
  -5   1  24   18.44    2.87
  -5  -1  24   17.03    2.73
  -5   1  24   26.30    2.29
  -5  -1  24   19.94    4.92
  -5   1  24   19.37    5.00
  -5   1  24   29.06    2.23
  -5  -1  24   22.00    1.80
  -5  -1  24   23.60    2.64
  -5   1  24   22.46    2.59
  -5  -1  23   53.05    2.63
  -5   1  23   57.25    3.01
  -5  -1  23   53.03    2.65
  -5  -1  23   58.83    2.97
  -5  -1  23   59.20    2.80
  -5   1  23   51.17    3.08
  -5   1  23   60.04    2.56
  -5   1  23   57.94    5.97
  -5  -1  23   58.17    5.82
  -5   1  23   49.99    3.40
  -5  -1  23   47.16    3.34
  -5   1  23   56.18    3.21
  -5  -1  23   60.78    3.12
  -5   1  23   59.13    3.01
  -5   1  23   52.45    3.13
  -5   1  23   58.22    3.45
  -5  -1  23   51.57    3.31
  -5  -1  23   59.21    3.18
  -5   1  23   59.56    2.85
  -5  -1  23   53.57    3.27
  -5   1  23   60.32    2.99
  -5   1  22    0.87    1.95
  -5  -1  22    2.48    1.99
  -5   1  22    3.30    1.16
  -5  -1  22    0.87    1.31
  -5  -1  22    1.49    2.10
  -5   1  22    0.20    2.09
  -5  -1  22    0.42    2.03
  -5  -1  22    2.63    1.90
  -5  -1  22    2.03    1.68
  -5   1  22    0.42    1.61
  -5  -1  22    3.02    1.64
  -5   1  22    1.20    1.84
  -5  -1  22    0.31    2.23
  -5   1  22    3.06    2.25
  -5  -1  22    0.12    2.20
  -5   1  22    0.21    1.66
  -5  -1  22    1.04    4.18
  -5   1  22    0.26    4.24
  -5   1  22    1.68    1.70
  -5  -1  22    0.79    1.81
  -5   1  22   -0.12    1.94
  -5  -1  21    8.77    1.37
  -5  -1  21    4.42    2.08
  -5   1  21    5.89    2.05
  -5  -1  21    6.91    1.95
  -5   1  21    7.71    1.84
  -5   1  21    6.62    2.17
  -5  -1  21   12.01    2.20
  -5  -1  21   14.01    4.58
  -5   1  21    2.95    4.11
  -5  -1  21    7.51    1.67
  -5   1  21   10.21    1.83
  -5  -1  21    7.04    1.57
  -5  -1  21    8.06    1.96
  -5   1  21    8.84    2.00
  -5   1  21    9.33    1.74
  -5   1  21    6.87    1.71
  -5  -1  21    6.62    1.58
  -5  -1  21    8.11    1.67
  -5   1  21    7.30    2.07
  -5  -1  20  303.29   10.33
  -5   1  20  273.94   10.38
  -5   1  20  304.14   10.39
  -5   1  20  303.46   10.50
  -5   1  20  298.04   12.88
  -5  -1  20  298.64   12.74
  -5   1  20  288.80   10.54
  -5  -1  20  285.68   10.50
  -5   1  19  103.69    6.80
  -5  -1  19   90.08    6.52
  -5   1  18   54.30    5.29
  -5  -1  18   50.07    5.32
  -5  -1  18   48.05    2.45
  -5   1  17  232.58   10.24
  -5  -1  17  230.51   10.24
  -5  -1  17  212.23    8.02
  -5   1  16  324.66   13.30
  -5  -1  16  323.66   13.33
  -5  -1  16  322.09   11.56
  -5   1  15  486.26   18.02
  -5  -1  15  475.25   17.95
  -5  -1  15  464.47   16.51
  -5   1  14  307.68   11.70
  -5  -1  14  301.73   11.68
  -5   1  14  270.47    9.76
  -5  -1  14  287.00   10.31
  -5   1  13  720.86   24.43
  -5  -1  13  710.30   24.87
  -5   1  13  740.53   25.76
  -5  -1  13  722.17   25.80
  -5  -1  12  382.98   13.94
  -5  -1  12  390.08   14.14
  -5   1  12  393.31   13.50
  -5  -1  12  383.98   14.74
  -5   1  12  394.48   14.78
  -5  -1  11  236.44    9.23
  -5   1  11  243.71    8.59
  -5   1  11  231.12    9.74
  -5  -1  11  242.27    9.95
  -5  -1  10  211.86    7.83
  -5  -1  10  219.76    8.36
  -5   1  10  221.50    8.56
   5   1  -9  604.63   20.25
  -5  -1   9  608.41   21.17
  -5  -1   9  610.47   21.49
  -5   1   9  610.05   21.58
   5   1  -8  495.70   16.72
  -5  -1   8  495.67   17.60
  -5  -1   8  509.86   17.90
  -5   1   8  513.10   17.96
   5   1  -7  481.84   16.43
  -5  -1   7  500.58   17.27
  -5   1   7  519.40   17.56
  -5  -1   7  490.96   17.57
   5   1  -6  498.02   16.99
  -5  -1   6  519.70   17.78
  -5  -1   6  527.94   18.04
  -5   1   6  498.39   18.00
   5   1  -5 1282.53   43.46
  -5   1   5 1321.15   44.24
  -5   1   5 1349.63   44.31
  -5  -1   5 1309.08   44.28
   5   1  -4  540.83   18.08
  -5   1   4  527.92   18.90
  -5  -1   4  519.14   18.93
   5   1  -3  187.45    6.58
  -5  -1   3  177.82    7.70
  -5   1   3  194.64    7.74
   5   1  -2   35.33    1.81
  -5  -1   2   29.64    2.81
   5   1  -1  581.56   19.71
  -5  -1   1  583.08   20.15
  -5   1   0  451.88   16.62
   5   1   0  474.79   15.93
  -5  -1   0  454.27   16.42
  -5  -1   0  474.08   16.35
  -5   1  -1  257.90   10.36
   5   1   1  282.26    9.51
  -5  -1  -1  261.44    9.95
  -5  -1  -1  273.81    9.96
  -5   1  -2   39.49    3.75
   5   1   2   46.55    2.26
  -5  -1  -2   42.31    2.94
  -5  -1  -2   45.81    3.02
   5   1   3  250.92    8.86
  -5   1  -3  239.43    9.74
  -5  -1  -3  245.44    9.22
  -5  -1  -3  259.43    9.23
   5   1   4  363.62   12.34
  -5  -1  -4  346.69   12.63
  -5   1  -4  344.88   13.14
  -5  -1  -5  152.94    6.28
  -5   1  -5  157.80    6.97
   5   1   5  160.09    5.92
  -5  -1  -6  410.84   14.43
   5   1   6  406.93   14.08
  -5   1  -6  394.50   14.98
  -5  -1  -7 1072.38   36.13
  -5   1  -7 1064.02   36.65
   5   1   7 1050.19   35.85
  -5   1  -8  237.75    9.99
  -5  -1  -8  250.21    9.28
  -5   1  -9  864.83   29.91
  -5  -1  -9  864.27   29.32
   5   1   9  850.99   30.01
   5  -1   9  817.11   29.99
  -5   1 -10  244.39   10.33
  -5  -1 -10  241.23    9.63
   5  -1  10  246.74   10.58
   5   1  10  240.84   10.51
  -5  -1 -11  159.01    6.60
  -5   1 -11  147.71    7.51
  -5  -1 -11  169.01    6.36
   5   1  11  151.21    7.76
   5  -1  11  142.98    7.76
  -5   1 -12  280.59   11.78
  -5  -1 -12  286.27   10.92
  -5  -1 -12  310.82   10.74
   5  -1  12  278.34   11.93
   5   1  12  279.32   11.97
  -5  -1 -13 1246.03   42.56
  -5   1 -13 1233.25   43.29
  -5  -1 -13 1272.44   42.29
   5  -1  13 1219.50   43.46
   5   1  13 1207.13   43.44
  -5  -1 -14   33.79    2.95
  -5   1 -14   28.97    4.15
  -5  -1 -14   31.17    2.37
   5  -1  14   26.74    4.78
   5   1  14   33.96    4.77
  -5  -1 -15  340.75   13.03
  -5   1 -15  358.28   14.04
   5  -1  15  364.16   14.41
   5   1  15  339.76   14.26
  -5  -1 -16   70.31    4.13
  -5   1 -16   73.34    5.39
   5   1  16   74.12    6.06
   5  -1  16   70.35    6.05
   5  -1  16   65.81    5.83
   5   1  16   76.31    5.96
   5  -1  17   85.82    6.34
   5   1  17   76.97    6.23
   5   1  17   74.60    3.82
   5  -1  17   75.71    3.84
   5  -1  17   75.31    4.80
  -5  -1 -17   79.65    4.44
  -5   1 -17   85.21    5.71
   5  -1  17   88.20    3.26
   5   1  17   75.41    3.40
   5   1  18   98.65    4.52
   5  -1  18   86.55    3.87
   5   1  18   94.23    3.63
   5  -1  18   94.63    3.71
  -5   1 -18   96.69    6.16
   5   1  18   96.96    3.96
   5  -1  18  101.31    3.79
   5  -1  18   93.49    4.39
   5   1  18   96.69    4.43
   5  -1  18   95.00    5.26
   5   1  18   92.60    4.19
   5   1  18   87.54    6.72
   5  -1  18   97.02    6.83
   5   1  19   19.31    2.20
   5   1  19   15.03    2.38
   5  -1  19   14.61    1.55
  -5   1 -19   21.37    4.32
   5   1  19   15.22    1.75
   5  -1  19   12.71    2.83
   5  -1  19   17.35    2.49
   5   1  19   13.93    2.43
   5  -1  19   13.40    1.58
   5   1  19   15.05    2.40
   5  -1  19   16.03    2.36
   5   1  19   17.34    1.40
   5  -1  19   14.55    1.45
   5  -1  19    7.08    4.51
   5   1  19   14.00    4.74
   5   1  20    0.89    2.43
   5  -1  20    2.20    1.45
   5   1  20    1.32    2.39
   5  -1  20    1.84    2.21
  -5   1 -20    0.24    3.85
   5   1  20    2.20    1.56
   5  -1  20   -0.15    2.34
   5  -1  20    1.31    2.27
   5   1  20    0.22    2.26
   5   1  20    1.39    1.21
   5  -1  20    1.33    1.25
   5   1  20    0.28    4.48
   5  -1  20    2.87    4.51
   5   1  21   52.61    2.50
   5  -1  21   53.18    2.55
   5  -1  21   48.32    3.40
   5   1  21   51.49    3.29
  -5   1 -21   54.09    5.09
   5   1  21   54.18    2.75
   5   1  21   51.36    3.59
   5  -1  21   53.66    3.59
   5  -1  21   53.79    3.35
   5   1  21   57.68    3.31
   5   1  21   49.71    3.74
   5  -1  21   51.25    3.55
   5   1  21   51.37    2.88
   5   1  21   42.89    5.90
   5  -1  21   53.08    6.36
   5   1  22   62.85    2.82
   5  -1  22   59.97    2.87
   5  -1  22   56.83    3.77
   5   1  22   60.42    3.69
  -5   1 -22   60.64    5.47
   5   1  22   64.47    3.05
   5   1  22   58.65    3.86
   5  -1  22   59.51    3.87
   5  -1  22   62.04    3.58
   5   1  22   62.56    3.66
   5   1  22   58.03    3.72
   5  -1  22   62.85    3.83
   5   1  22   59.30    3.17
   5  -1  22   60.10    6.49
   5   1  22   63.37    6.55
   5  -1  23  286.56   10.09
   5   1  23  289.22   10.08
   5   1  23  276.69   10.67
   5  -1  23  284.89   10.62
  -5   1 -23  319.20   12.95
   5   1  23  294.41   10.25
   5   1  23  287.26   10.69
   5  -1  23  281.34   10.68
   5   1  23  285.91   10.59
   5  -1  23  267.56   10.55
   5   1  23  290.69   10.78
   5  -1  23  292.58   10.73
   5   1  23  270.41   10.30
   5  -1  23  279.52   13.30
   5   1  23  273.22   13.24
  -5   1 -24   50.85    5.25
   5   1  24   60.01    3.02
   5   1  24   55.69    3.86
   5  -1  24   52.36    3.87
   5  -1  24   53.34    2.74
   5   1  24   53.65    2.71
   5   1  24   51.89    3.64
   5  -1  24   51.52    3.67
   5   1  24   49.61    3.56
   5  -1  24   51.74    3.72
   5   1  24   51.71    3.81
   5  -1  24   50.82    3.75
   5   1  24   53.19    3.11
   5  -1  24   47.44    6.34
   5   1  24   47.78    6.38
   5  -1  25  177.70    7.31
  -5   1 -25  184.13    9.32
   5   1  25  189.85    6.78
   5   1  25  162.11    7.36
   5  -1  25  173.69    7.41
   5   1  25  177.99    6.57
   5  -1  25  176.94    6.56
   5   1  25  177.55    7.24
   5   1  25  160.28    7.08
   5  -1  25  179.76    7.14
   5  -1  25  174.33    7.30
   5  -1  25  188.95    7.37
   5   1  25  167.41    7.29
   5   1  25  165.85    6.81
   5   1  25  159.72   10.05
   5  -1  25  173.35   10.21
   5  -1  26  325.91   11.98
  -5   1 -26  331.10   14.08
   5  -1  26  307.36   14.69
   5   1  26  298.42   14.64
   5   1  26  324.48   11.90
   5  -1  26  321.92   11.99
   5   1  26  326.00   12.04
   5  -1  26  328.29   11.91
   5   1  26  306.87   11.97
   5  -1  26  321.16   12.01
   5   1  26  328.85   11.56
   5   1  26  321.62   12.09
   5  -1  26  318.79   11.97
   5   1  26  302.83   11.57
   5   1  26  331.55   11.43
   5  -1  26  334.42   11.42
   5  -1  27   22.49    3.14
   5   1  27   24.11    3.14
   5   1  27   29.92    3.14
   5  -1  27   28.28    3.26
   5   1  27   22.59    2.20
   5   1  27   23.11    3.22
   5  -1  27   21.35    3.28
   5  -1  27   22.02    3.04
   5   1  27   22.25    3.18
   5  -1  27   25.95    2.13
   5   1  27   21.46    2.09
   5  -1  27   25.57    2.50
   5  -1  27   29.66    3.14
   5   1  28   23.74    2.36
   5  -1  28   23.72    2.49
   5  -1  28   27.01    3.23
   5   1  28   25.07    3.36
   5   1  28   27.68    2.17
   5  -1  28   24.24    2.15
   5   1  28   27.38    3.22
   5   1  28   28.27    3.23
   5  -1  28   24.92    3.19
   5  -1  28   21.89    3.17
   5  -1  28   27.74    3.18
   5   1  29    6.92    1.94
   5  -1  29    6.21    2.29
   5   1  29    7.80    2.82
   5  -1  29    3.99    2.83
   5   1  29    3.59    1.72
   5   1  29    4.11    3.13
   5  -1  29   10.24    2.93
   5  -1  30   24.99    2.42
   5   1  30   31.18    3.10
   5  -1  30   30.09    3.20
   5   1  30   27.69    2.29
   5   1  30   23.52    3.33
   5  -1  30   28.60    3.24
   5  -1  31   72.38    3.76
   5   1  31   81.02    4.23
   5  -1  31   82.25    4.27
   5   1  31   82.37    3.70
   5   1  31   84.30    4.45
   5  -1  31   76.07    4.31
   5  -1  32   48.50    2.90
   5   1  32   46.93    3.41
   5  -1  32   49.15    3.35
   5   1  32   45.19    2.58
   5   1  32   46.37    3.50
   5  -1  32   48.78    3.44
   5  -1  33   14.76    1.96
   5   1  33   16.61    2.77
   5  -1  33   18.39    2.67
   5   1  33   14.26    1.70
   5   1  33   16.96    2.59
   5  -1  33   17.59    2.64
   5   1  34   11.04    2.58
   5  -1  34    8.64    2.30
   5  -1  34   14.11    2.42
   5  -1  35   21.26    2.33
   5   1  35   25.42    2.49
   5  -1  35   30.03    2.40
   5   1  35   25.01    2.34
   5   1  36   10.03    1.95
   5  -1  36    6.94    1.80
   5   1  36   12.50    1.92
   5  -1  36   12.17    1.92
   5  -1  37    0.99    1.36
   5   1  37    3.18    1.55
   5   1  37   -2.72    1.59
   5  -1  37   -1.21    1.55
   5   1  38    8.58    1.28
  -5  -3  40   31.77    1.69
  -5   3  39   14.72    1.27
  -5  -3  39   16.52    1.67
  -5  -3  38   34.28    2.24
  -5   3  38   34.93    1.92
  -5   3  37   58.57    2.93
  -5  -3  37   58.42    3.10
  -5   3  37   61.48    2.76
  -5  -3  37   63.51    3.29
  -5   3  36   12.28    2.01
  -5   3  36   13.58    2.05
  -5   3  36   14.49    1.67
  -5   3  36   16.43    1.79
  -5  -3  36   11.38    1.99
  -5  -3  36   13.63    2.24
  -5  -3  36   15.29    2.50
  -5  -3  35    9.80    2.24
  -5   3  35    9.54    2.28
  -5   3  35   10.21    1.87
  -5   3  35    7.64    2.05
  -5   3  35    8.38    2.33
  -5  -3  35    8.61    2.61
  -5   3  35   10.40    2.74
  -5  -3  34    0.60    2.19
  -5   3  34    2.25    2.16
  -5   3  34    1.02    2.23
  -5   3  34    4.12    1.73
  -5   3  34    3.80    2.41
  -5  -3  34    0.36    2.70
  -5   3  34    0.72    2.72
  -5  -3  33   10.71    2.29
  -5  -3  33   10.45    2.05
  -5   3  33    6.50    2.32
  -5  -3  33   11.59    2.27
  -5   3  33    9.62    2.21
  -5   3  33   10.56    2.47
  -5   3  33    9.74    1.83
  -5  -3  33   10.29    2.86
  -5   3  33    8.83    2.88
  -5   3  33   12.29    2.62
  -5   3  32  115.91    4.24
  -5  -3  32  118.70    4.27
  -5   3  32   81.62    4.21
  -5   3  32   83.04    4.09
  -5  -3  32   80.04    4.06
  -5  -3  32   82.51    3.82
  -5   3  32   85.89    3.69
  -5   3  32   74.52    3.97
  -5  -3  32   71.21    4.09
  -5   3  32   82.07    4.14
  -5  -3  32   77.57    4.52
  -5   3  32   76.37    4.55
  -5   3  32   83.56    4.39
  -5  -3  31   23.40    3.24
  -5   3  31   29.00    3.36
  -5  -3  31   27.04    2.69
  -5   3  31   24.76    2.73
  -5   3  31   26.15    2.56
  -5   3  31   24.09    2.05
  -5  -3  31   25.93    2.41
  -5  -3  31   25.28    2.58
  -5   3  31   33.36    2.76
  -5  -3  31   37.67    2.82
  -5   3  31   21.54    2.56
  -5   3  31   27.55    2.80
  -5   3  31   21.85    2.55
  -5   3  31   24.00    3.06
  -5   3  30    6.58    2.84
  -5   3  30   10.33    1.76
  -5  -3  30   13.35    3.07
  -5   3  30   13.91    3.08
  -5   3  30    7.69    2.88
  -5  -3  30    9.66    2.58
  -5  -3  30   10.16    1.60
  -5   3  30   11.54    2.38
  -5  -3  30   14.74    2.39
  -5  -3  30    9.96    2.16
  -5   3  30    8.09    2.23
  -5   3  30   11.38    2.60
  -5   3  30   12.26    2.44
  -5   3  30   14.18    2.60
  -5  -3  30   16.79    2.56
  -5  -3  29  160.00    6.92
  -5   3  29  159.04    6.91
  -5  -3  29  167.08    6.62
  -5   3  29  164.01    6.66
  -5   3  29  168.51    6.61
  -5  -3  29  164.67    6.41
  -5  -3  29  167.27    6.44
  -5   3  29  170.54    6.14
  -5   3  29  157.66    6.51
  -5  -3  29  168.46    6.57
   5   3 -29  190.05   10.68
  -5   3  29  151.06    6.48
  -5   3  29  159.65    6.63
  -5  -3  29  158.50    5.85
  -5   3  29  163.13    6.84
  -5   3  29  156.77    6.41
  -5   3  28   14.19    2.74
  -5  -3  28   17.74    2.66
  -5   3  28   19.20    2.57
  -5   3  28   20.35    2.60
  -5  -3  28   18.32    2.33
  -5  -3  28   20.83    2.43
  -5   3  28   18.65    1.87
  -5   3  28   19.49    3.21
  -5  -3  28   16.56    2.63
  -5   3  28   14.98    2.61
   5   3 -28   25.18    6.10
  -5   3  28   19.27    2.40
  -5   3  28   17.01    2.63
  -5  -3  28   18.47    1.44
  -5   3  28   15.74    2.35
  -5   3  27  381.71   14.03
  -5   3  27  386.66   14.17
  -5  -3  27  396.66   14.10
  -5   3  27  371.54   13.68
  -5  -3  27  377.31   13.67
  -5  -3  27  402.75   13.79
  -5  -3  27  374.43   13.89
  -5   3  27  396.40   13.94
  -5   3  27  377.58   13.38
  -5   3  27  390.28   13.91
  -5   3  27  372.30   13.79
  -5  -3  27  422.38   13.34
  -5   3  27  398.68   13.89
  -5   3  27  372.48   13.81
  -5  -3  27  364.83   13.80
  -5   3  26  176.16    7.21
  -5   3  26  162.58    6.62
  -5  -3  26  169.25    7.29
  -5  -3  26  176.86    6.61
  -5  -3  26  176.47    6.72
  -5  -3  26  179.22    6.93
  -5   3  26  174.48    6.84
  -5   3  26  169.55    6.28
  -5   3  26  169.64    6.53
   5   3 -26  190.21   10.91
  -5   3  26  178.81    6.92
  -5   3  26  173.47    6.72
  -5   3  26  175.65    6.88
  -5  -3  26  182.54    6.47
  -5   3  26  152.08    6.73
  -5  -3  26  153.10    6.76
  -5   3  25  243.15    9.68
  -5  -3  25  239.95    9.66
  -5   3  25  270.11    9.81
  -5   3  25  248.86    9.60
  -5  -3  25  260.47    9.50
  -5  -3  25  273.06    9.67
  -5  -3  25  265.56    9.78
  -5   3  25  278.32    9.82
  -5   3  25  261.68    9.28
  -5   3  25  268.64    9.55
  -5   3  25  276.48   10.06
  -5  -3  25  254.11    9.98
  -5   3  25  271.83    9.57
  -5  -3  25  270.06    9.39
  -5   3  24  170.07    9.50
  -5  -3  24  189.34    9.78
  -5   3  24  176.40    7.43
  -5  -3  24  173.10    7.42
  -5   3  24  207.00    7.57
  -5   3  24  190.49    7.37
  -5  -3  24  206.26    7.30
  -5  -3  24  200.26    7.47
  -5   3  24  196.68    7.52
  -5  -3  24  193.01    7.53
  -5   3  24  194.91    7.07
  -5   3  24  199.92    7.34
  -5   3  24  198.68    7.86
  -5   3  24  202.70    7.34
  -5  -3  24  204.63    7.77
  -5  -3  24  196.28    7.15
  -5   3  23   49.50    2.70
  -5  -3  23   44.69    3.32
  -5   3  23   43.43    2.33
  -5   3  23   47.15    2.71
  -5   3  23   37.39    2.88
  -5  -3  23   43.51    2.92
  -5   3  23   44.38    4.99
  -5   3  23   46.09    2.91
  -5   3  23   49.23    2.70
  -5  -3  23   41.21    2.59
  -5  -3  23   41.31    4.93
  -5  -3  23   48.45    2.60
  -5  -3  23   44.76    2.76
  -5   3  23   45.32    3.39
  -5   3  23   42.74    2.98
  -5  -3  23   42.28    2.91
  -5  -3  23   45.32    2.40
  -5  -3  22  101.81    5.26
  -5   3  22  111.56    4.74
  -5  -3  22  105.23    4.68
  -5   3  22  107.39    4.27
  -5   3  22  115.04    5.11
  -5   3  22  109.66    5.00
  -5  -3  22  101.19    4.65
  -5   3  22  117.69    6.98
  -5  -3  22  103.29    6.78
  -5   3  22  100.95    4.66
  -5   3  22  109.46    4.74
  -5   3  22  116.44    4.54
  -5  -3  22   98.67    4.40
  -5  -3  22  111.72    4.39
  -5  -3  22  108.83    4.66
  -5  -3  22  110.24    5.09
  -5   3  22  109.86    4.49
  -5  -3  22  115.90    4.43
  -5   3  21  130.06    5.60
  -5  -3  21  127.47    5.92
  -5  -3  21  124.78    5.19
  -5   3  21  124.51    5.16
  -5   3  21  120.24    4.83
  -5   3  21  130.77    5.53
  -5   3  21  123.31    5.12
  -5   3  21  128.47    7.21
  -5  -3  21  122.50    7.29
  -5   3  21  112.18    5.12
  -5  -3  21  115.74    4.90
  -5   3  21  126.39    5.03
  -5   3  21  124.52    5.21
  -5   3  21  129.90    5.33
  -5  -3  21  133.29    5.23
  -5  -3  21  129.95    4.91
  -5   3  21  136.23    5.02
  -5  -3  21  136.75    5.53
  -5  -3  21  132.72    4.89
  -5   3  20   76.37    3.80
  -5  -3  20   71.83    4.32
  -5   3  20   72.52    3.56
  -5  -3  20   76.54    3.60
  -5   3  20   70.00    3.18
  -5   3  20   80.24    3.97
  -5   3  20   75.68    3.47
  -5   3  20   71.38    3.49
  -5  -3  20   67.35    3.48
  -5   3  20   72.60    5.51
  -5  -3  20   73.16    5.45
  -5   3  20   74.09    3.31
  -5  -3  20   70.57    3.80
  -5   3  20   74.59    3.60
  -5   3  20   80.21    3.62
  -5  -3  20   76.00    3.23
  -5  -3  20   76.50    3.90
  -5  -3  20   75.84    3.20
  -5  -3  19  146.79    6.14
  -5  -3  19  150.16    5.61
  -5   3  19  155.40    5.88
  -5  -3  19  159.54    5.92
  -5   3  19  148.78    6.12
  -5  -3  19  155.04    7.00
  -5   3  19  150.79    5.91
  -5  -3  19  149.33    7.87
  -5   3  19  139.14    5.85
  -5  -3  19  151.38    5.87
  -5   3  19  166.19    8.00
  -5   3  19  154.63    5.69
  -5   3  19  148.81    5.87
  -5  -3  19  159.79    5.52
  -5   3  19  151.07    6.08
  -5   3  19  152.79    5.92
  -5  -3  19  145.06    5.61
  -5  -3  18   69.75    3.65
  -5   3  18   68.81    3.85
  -5  -3  18   70.89    4.35
  -5  -3  18   67.36    2.92
  -5   3  18   63.67    3.48
  -5   3  18   65.60    3.28
  -5  -3  18   68.76    2.78
  -5  -3  18   69.83    2.99
  -5  -3  18   60.05    5.07
  -5   3  18   70.64    5.48
  -5  -3  18   64.30    3.64
  -5   3  18   67.18    3.44
  -5   3  18   66.14    2.98
  -5   3  18   66.16    3.36
  -5   3  17   33.89    2.43
  -5   3  17   38.05    4.17
  -5  -3  17   35.44    3.98
  -5   3  17   32.91    2.39
  -5  -3  17   38.03    3.56
  -5  -3  17   34.77    2.43
  -5  -3  17   38.62    2.64
  -5   3  17   38.28    2.59
  -5   3  17   38.01    2.39
  -5   3  17   37.64    2.12
  -5  -3  17   33.42    2.45
  -5  -3  16  110.76    5.69
  -5   3  16  104.45    4.30
  -5   3  16  114.11    6.19
  -5  -3  16  108.30    6.09
  -5   3  16  116.27    4.57
  -5  -3  16  115.30    4.48
  -5   3  15  111.61    4.50
  -5   3  15  119.48    6.14
  -5  -3  15  117.86    6.26
  -5  -3  15  110.40    5.81
   5   3 -14  112.76    4.96
  -5   3  14  113.19    4.64
  -5   3  14  110.63    6.04
  -5  -3  14  116.98    6.06
  -5  -3  14  114.95    5.93
   5   3 -13  809.95   27.51
  -5   3  13  752.79   27.30
  -5   3  13  831.76   28.34
  -5  -3  13  830.28   28.33
  -5  -3  13  813.50   28.41
   5   3 -12   58.33    3.40
  -5   3  12   54.03    3.19
  -5  -3  12   58.43    4.48
  -5   3  12   57.59    4.42
  -5  -3  12   53.87    4.50
  -5   3  11   89.20    4.39
   5   3 -11   97.01    4.46
  -5  -3  11   90.61    5.06
  -5   3  11   87.00    4.92
  -5  -3  11   92.02    5.50
   5  -3 -10  873.28   29.58
  -5  -3  10  847.77   30.31
   5   3 -10  879.90   29.61
  -5   3  10  821.51   29.92
  -5   3   9  166.89    7.20
  -5  -3   9  174.94    7.25
   5  -3  -9  167.30    6.91
  -5  -3   9  181.44    7.93
   5   3  -9  175.83    7.01
   5  -3  -8  398.15   14.79
  -5  -3   8  416.93   14.94
  -5   3   8  410.96   14.92
   5   3  -8  421.36   14.82
  -5   3   7  676.60   22.98
  -5  -3   7  655.15   22.96
   5  -3  -7  611.15   22.92
  -5   3   7  681.30   23.10
   5   3  -7  664.85   22.89
  -5   3   6   69.73    3.75
  -5  -3   6   65.45    3.72
   5  -3  -6   60.55    3.83
  -5   3   6   65.03    3.91
   5   3  -6   61.19    3.77
  -5  -3   5  701.94   23.96
  -5   3   5  713.28   23.98
   5  -3  -5  628.79   24.10
  -5  -3   5  680.63   24.70
  -5   3   5  707.00   24.21
   5   3  -5  703.44   24.02
  -5  -3   4  420.40   14.97
  -5   3   4  428.52   14.99
  -5  -3   4  391.87   15.65
  -5   3   4  414.38   15.27
   5   3  -4  430.08   15.08
  -5  -3   3  377.79   13.20
  -5   3   3  364.71   13.15
  -5  -3   3  340.27   13.85
  -5   3   3  361.43   13.49
   5   3  -3  368.13   13.25
  -5  -3   2  522.60   17.92
  -5   3   2  506.82   17.90
  -5  -3   2  473.53   18.42
  -5   3   2  515.55   18.28
   5   3  -2  511.51   17.94
  -5   3   1  128.01    5.65
  -5  -3   1  135.57    5.68
  -5  -3   1  116.27    6.25
  -5   3   1  139.52    6.34
   5   3  -1  134.84    5.72
  -5   3   0   40.22    3.14
  -5  -3   0   30.53    2.92
  -5  -3   0   28.18    3.44
  -5   3   0   35.06    3.71
   5   3   0   32.01    3.01
  -5   3  -1  391.75   13.81
   5   3   1  375.15   13.21
  -5  -3  -2  139.93    6.85
  -5   3  -2  157.75    7.11
   5   3   2  156.69    6.33
  -5  -3  -3  157.43    7.23
   5   3   3  166.24    6.72
  -5   3  -3  168.74    7.60
   5   3   4    9.87    2.44
  -5  -3  -4    8.10    2.88
  -5   3  -4   10.09    3.32
   5   3   5  295.26   11.13
   5  -3   5  289.01   11.07
  -5  -3  -5  270.44   11.17
  -5   3  -5  304.15   11.82
   5   3   5  297.89   10.78
   5  -3   6   70.54    4.32
   5   3   6   81.55    4.38
   5  -3   6   69.18    5.34
  -5  -3  -6   73.54    4.37
   5   3   6   71.83    3.80
  -5   3  -6   73.96    5.29
   5  -3   7 1212.56   40.92
   5   3   7 1200.91   40.89
  -5  -3  -7 1149.14   40.79
  -5   3  -7 1178.13   41.45
   5   3   7 1189.59   40.40
   5  -3   8  297.99   11.12
   5   3   8  268.43   10.85
  -5  -3  -8  268.70   10.65
   5   3   8  267.40   10.18
   5   3   9  158.94    7.22
   5  -3   9  149.84    7.21
  -5  -3  -9  149.45    6.79
   5  -3   9  160.29    7.86
   5   3  10  227.75    9.61
   5  -3  10  226.76    9.57
  -5  -3 -10  226.66    9.13
   5  -3  10  223.87   10.27
   5  -3  11   44.03    4.03
   5   3  11   42.62    4.21
  -5  -3 -11   42.21    3.28
   5  -3  11   52.19    5.08
   5   3  12  300.19   12.30
   5  -3  12  298.16   12.26
   5  -3  12  307.15   12.38
   5   3  12  289.12   12.29
   5  -3  12  314.60   13.05
   5   3  12  294.18   10.68
   5   3  12  311.44   11.28
   5   3  12  308.52   10.57
   5   3  13  668.16   25.22
   5  -3  13  697.16   25.30
   5   3  13  672.10   23.63
   5  -3  13  696.73   25.68
   5   3  13  708.50   23.53
   5   3  13  709.61   24.20
  -5   3 -13  682.87   25.77
   5   3  14   10.38    1.77
   5  -3  14   17.28    4.24
   5   3  14   22.06    3.86
  -5   3 -14   16.29    4.30
   5  -3  14   17.52    2.18
   5  -3  14   12.60    4.14
   5   3  14   16.34    2.35
   5  -3  15  253.20   10.87
   5   3  15  241.48    8.70
   5  -3  15  237.89    8.69
   5   3  15  235.72    8.67
   5  -3  15  241.13    8.84
  -5   3 -15  251.16   11.31
   5   3  15  228.81    9.19
   5   3  15  231.31    8.66
   5   3  15  239.10   10.71
   5  -3  15  244.18   10.74
   5  -3  16   30.27    4.34
   5   3  16   32.45    2.61
   5  -3  16   32.46    2.50
   5  -3  16   40.51    4.71
   5   3  16   31.99    4.47
   5  -3  16   36.55    2.74
  -5   3 -16   38.35    5.29
   5   3  16   33.53    2.85
   5   3  16   33.30    2.33
   5   3  16   34.05    2.46
   5  -3  16   32.56    2.40
   5   3  16   37.29    2.64
   5   3  17    6.80    1.96
   5  -3  17    7.52    2.00
   5   3  17    5.01    1.90
   5  -3  17    5.14    1.98
   5   3  17    5.81    1.89
   5   3  17    6.27    4.10
   5  -3  17    0.24    3.88
   5  -3  17    3.57    2.24
   5   3  17    8.52    2.13
  -5   3 -17   11.75    4.61
   5  -3  17    9.65    3.78
   5   3  17    6.08    2.06
   5  -3  17    6.08    2.08
   5   3  17    8.02    2.14
  -5   3 -18   37.12    5.35
   5   3  18   44.98    2.94
   5  -3  18   45.70    2.84
   5  -3  18   44.57    4.66
   5   3  18   46.84    2.95
   5   3  18   41.74    2.82
   5  -3  18   43.78    2.75
   5  -3  18   47.41    3.12
   5   3  18   41.33    2.66
   5   3  18   40.08    2.82
   5  -3  18   41.20    2.72
   5   3  18   46.38    5.06
   5  -3  18   41.79    4.89
  -5   3 -19  109.15    7.40
   5   3  19   98.53    4.42
   5   3  19  108.67    7.01
   5  -3  19  102.00    6.90
   5  -3  19  102.44    4.80
   5   3  19  103.93    4.55
   5  -3  19   98.67    4.50
   5   3  19   98.64    4.56
   5  -3  19   96.29    4.58
   5  -3  19  103.57    4.48
   5   3  19   99.74    4.46
   5  -3  19  101.03    4.69
   5   3  19   97.33    4.56
   5  -3  19  100.44    6.36
   5   3  20   28.71    1.67
  -5   3 -20   25.23    5.31
   5   3  20   22.15    2.59
   5   3  20   19.68    2.51
   5  -3  20   23.46    2.48
   5  -3  20   26.43    2.48
   5   3  20   24.76    2.31
   5  -3  20   16.66    3.75
   5   3  20   27.07    2.59
   5  -3  20   23.06    2.57
   5   3  20   25.94    2.71
   5  -3  20   25.38    2.49
   5  -3  20   23.11    2.77
   5  -3  20   26.63    4.67
   5   3  20   22.89    4.66
   5  -3  20   26.35    2.01
   5  -3  21    2.05    2.45
   5  -3  21    6.87    2.26
   5   3  21    2.03    2.39
   5   3  21    5.60    1.27
  -5   3 -21    3.18    4.38
   5  -3  21    6.66    2.21
   5   3  21    2.49    2.20
   5  -3  21    4.53    2.18
   5   3  21    3.96    2.25
   5   3  21    3.47    2.07
   5  -3  21    7.35    1.66
   5  -3  21    5.13    1.68
   5  -3  21    4.20    4.27
   5   3  21   -0.28    4.41
   5  -3  21    5.25    2.31
   5  -3  21    5.84    3.46
   5   3  21    4.74    2.43
  -5   3 -22  157.38    9.07
   5   3  22  163.86    6.24
   5  -3  22  130.78    8.50
   5  -3  22  155.14    6.38
   5  -3  22  128.67    7.55
   5   3  22  160.59    6.37
   5  -3  22  161.55    6.33
   5   3  22  156.62    6.37
   5   3  22  147.96    6.24
   5  -3  22  140.90    6.22
   5  -3  22  167.49    5.93
   5   3  22  150.50    6.47
   5  -3  22  152.43    6.33
   5  -3  22  162.32    5.94
   5   3  22  164.65    5.73
   5  -3  22  172.36    6.60
   5  -3  23   86.62    4.60
   5   3  23   89.41    4.18
   5  -3  23   80.12    4.31
   5   3  23   86.73    4.48
  -5   3 -23   92.75    7.13
   5  -3  23   90.04    3.82
   5   3  23   84.21    4.31
   5  -3  23   92.58    4.28
   5   3  23   86.19    4.29
   5  -3  23   88.47    4.22
   5   3  23   92.95    3.62
   5  -3  23   94.85    3.88
   5   3  23   86.29    4.52
   5  -3  23   83.91    4.26
   5   3  24  146.18    6.28
   5  -3  24  143.45    6.07
   5   3  24  154.65    5.96
   5  -3  24  142.34    6.00
   5  -3  24  143.86    6.06
   5   3  24  145.80    6.13
   5   3  24  150.05    6.04
  -5   3 -24  150.42    9.04
   5  -3  24  143.32    5.67
   5   3  24  154.74    5.50
   5  -3  24  142.13    5.67
   5  -3  24  137.39    6.37
   5  -3  25   16.66    2.98
   5  -3  25   15.59    2.50
   5   3  25   15.59    2.83
   5   3  25   11.16    2.53
   5  -3  25   13.39    2.43
   5   3  25   16.72    2.38
   5  -3  25   14.84    1.99
   5   3  25   16.59    1.62
   5  -3  25   12.48    1.93
  -5   3 -25   10.44    4.63
   5   3  26   90.85    4.35
   5   3  26   94.05    4.80
   5  -3  26   90.83    4.45
   5   3  26  104.46    4.58
   5  -3  26  100.73    4.43
   5  -3  26   96.55    4.86
   5   3  26   94.46    3.86
   5  -3  26   92.95    4.08
   5   3  27   26.78    2.56
   5   3  27   29.33    2.73
   5  -3  27   26.16    2.64
   5   3  27   23.29    3.09
   5  -3  27   25.57    2.64
   5   3  27   29.73    2.28
   5  -3  27   29.57    3.19
   5  -3  27   27.30    2.21
   5   3  27   26.31    1.92
   5   3  28  117.44    5.15
   5   3  28  136.11    5.32
   5  -3  28  127.57    5.23
   5   3  28  129.06    5.62
   5  -3  28  115.21    5.21
   5   3  28  120.58    5.01
   5  -3  28  125.86    5.68
   5  -3  28  126.88    4.96
   5   3  28  123.94    4.81
   5   3  29   72.25    3.63
   5  -3  29   73.24    3.73
   5   3  29   77.42    4.04
   5   3  29   71.93    3.29
   5  -3  29   69.78    3.32
   5   3  30  106.84    4.53
   5   3  30   99.87    4.14
   5  -3  30  106.06    4.29
   5  -3  30  108.57    4.54
   5   3  30  113.45    4.87
   5   3  31   37.86    2.56
   5   3  31   37.85    2.11
   5   3  31   44.35    3.03
   5  -3  31   46.14    2.63
   5   3  32   74.68    3.64
   5  -3  32   77.35    3.38
   5   3  32   66.17    3.23
   5  -3  33   23.52    1.88
   5   3  33   20.82    1.84
   5   3  33   27.51    2.28
   5  -3  33   22.42    1.92
   5   3  34    8.45    1.65
   5  -3  34    6.37    1.44
   5   3  34   11.49    1.44
   5   3  34   10.55    1.81
   5   3  35    6.08    1.38
   5  -3  35    5.86    1.27
   5   3  35    8.08    1.47
  -5  -5  36   14.70    1.37
  -5   5  36   12.79    1.26
  -5   5  35   34.68    1.94
  -5  -5  35   30.12    1.77
  -5  -5  35   37.12    2.09
  -5  -5  34   32.56    1.95
  -5   5  34   34.39    2.28
  -5  -5  34   34.85    2.26
  -5  -5  33    3.93    1.50
  -5   5  33    0.49    1.96
  -5  -5  33    3.43    1.91
  -5  -5  32   32.42    2.18
  -5  -5  32   34.76    2.29
  -5   5  32   36.79    2.75
  -5  -5  32   32.57    2.56
  -5  -5  32   32.06    2.29
  -5  -5  31    6.86    1.73
  -5  -5  31    4.11    1.84
  -5  -5  31    4.93    2.23
  -5  -5  31    7.97    1.89
  -5   5  31    4.85    1.67
  -5   5  31    6.74    2.36
  -5   5  30   62.62    3.08
  -5   5  30   66.48    3.56
  -5  -5  30   68.51    3.35
  -5  -5  30   65.40    3.15
  -5  -5  30   69.07    3.36
  -5  -5  30   69.08    3.68
  -5   5  30   69.98    3.75
  -5   5  30   63.98    3.14
  -5   5  29    6.21    2.40
  -5  -5  29    4.48    1.97
  -5  -5  29    3.75    2.45
  -5  -5  29    7.14    2.09
  -5   5  29    7.12    1.78
  -5   5  29    4.66    1.86
  -5   5  29    6.23    2.59
  -5   5  28   13.00    1.83
  -5   5  28   13.94    2.48
  -5  -5  28   15.01    2.03
  -5  -5  28   13.67    2.66
  -5  -5  28   14.57    2.26
  -5   5  28   14.54    2.03
  -5   5  28   10.64    2.63
  -5   5  28   11.50    1.99
  -5   5  27   89.08    3.98
  -5  -5  27   89.10    3.93
  -5   5  27   92.55    3.99
  -5   5  27   89.02    3.75
  -5  -5  27   89.65    4.19
  -5  -5  27   81.74    3.84
  -5   5  27   99.34    4.58
  -5   5  27   95.36    4.40
  -5   5  26   13.35    2.04
  -5  -5  26   15.57    2.52
  -5  -5  26   13.72    1.94
  -5   5  26   14.36    2.65
  -5   5  26   16.14    2.14
  -5  -5  26   10.88    2.31
  -5  -5  26   14.94    1.84
  -5   5  26   14.10    1.83
  -5   5  26    8.87    2.66
  -5   5  25    2.30    1.81
  -5   5  25    3.83    1.93
  -5  -5  25    1.56    2.39
  -5  -5  25    3.47    1.84
  -5   5  25    1.80    1.64
  -5   5  25    2.13    1.92
  -5  -5  25    3.88    2.37
  -5  -5  25    4.94    1.81
  -5   5  25    0.28    2.33
  -5   5  25    1.58    2.77
  -5   5  24   16.53    2.75
  -5  -5  24   21.33    2.88
  -5  -5  24   16.02    2.01
  -5   5  24   15.59    2.13
  -5   5  24   20.02    2.57
   5   5 -24   16.77    4.72
  -5   5  24   15.11    1.91
  -5   5  24   15.68    2.61
  -5  -5  24   17.58    2.52
  -5  -5  24   17.04    2.00
  -5  -5  24   15.45    2.34
  -5   5  24   17.76    2.13
  -5   5  24   18.62    2.16
  -5  -5  24   16.01    2.67
  -5  -5  23   31.60    2.65
  -5  -5  23   29.64    2.21
  -5   5  23   29.97    2.37
  -5   5  23   27.89    2.65
   5   5 -23   32.46    5.45
  -5   5  23   32.68    2.50
  -5   5  23   30.05    2.18
  -5   5  23   30.96    2.85
  -5  -5  23   29.90    2.89
  -5  -5  23   32.40    2.85
  -5  -5  23   31.29    2.28
  -5   5  23   29.62    3.07
  -5   5  23   31.25    2.40
  -5  -5  23   29.35    3.07
  -5  -5  22   92.83    4.36
  -5   5  22   97.29    4.24
  -5  -5  22   85.46    5.51
  -5  -5  22   98.28    4.19
  -5   5  22   97.49    4.61
   5   5 -22   93.73    6.96
  -5   5  22   93.52    4.04
  -5   5  22   93.85    4.22
  -5   5  22   91.67    4.54
  -5  -5  22   94.54    4.63
  -5  -5  22  100.65    4.07
  -5  -5  22   99.20    4.55
  -5   5  22   96.42    4.73
  -5  -5  22  104.02    4.78
  -5   5  22  103.94    4.24
  -5  -5  21   21.13    2.81
  -5   5  21   18.94    2.80
  -5  -5  21   14.21    3.24
  -5  -5  21   19.82    2.01
  -5   5  21   22.21    2.18
  -5   5  21   19.51    2.54
   5   5 -21    9.40    4.46
  -5   5  21   17.59    1.79
[truncated: 587,816 more chars]
